# Supplementary material for: Fetal brain response to maternal inflammation requires microglia
Source: Development. 2024 May 22;151(10):dev202252. doi: 10.1242/dev.202252 (PMC11190434; doi:10.1242/dev.202252)
Supplement: Table S1. — Sample details and quality control information for RNA sequencing experiments [file develop-151-202252-TableS1.xlsx]

## Sheet: CSF1R_experiments
ID	Sample Age	# embryos/sample	Cells Loaded into 10x chip	Post-QC Cells	Mean UMIs/cell
wt_nacl_1	E15_5	1	14000	4107	2830
wt_nacl_2	E15_5	2	14000	4632	2592
ko_nacl_1	E15_5	1	14000	5993	2428
ko_nacl_2	E15_5	2	14000	5942	1642
wt_mia_1	E15_5	1	14000	6061	2896
wt_mia_1	E15_5	1	14000	5295	2103
ko_mia_1	E15_5	1	14000	4527	3268
ko_mia_2	E15_5	1	14000	6179	1796

## Sheet: embryonic_mg
ID	Sample Age	# embryos or pups/sample	Cells Loaded into 10x chip	Post-QC Cells	Mean UMIs/cell
E12_1	E12.5	8	1670	694	17663
E13_1	E13.5	10	2450	731	10472
E13_2	E13.5	8	3880	1814	13071
E14_1	E14.5	5	2100	649	16439
E14_2	E14.5	8	1820	572	16617
E15_1	E15.5	7	2430	1028	11240
E15_2	E15.5	8	4000	2273	7598
E16_1	E16.5	9	11140	3451	4241
E18_1	E18.5	8	5000	3039	8109
P1_1	P1	6	2100	435	9523
P1_2	P1	9	13000	6449	5778

## Sheet: mia_mg_embryonic
ID	Sample Age	# embryos/sample	Cells Loaded into 10x chip	Post-QC Microglia	Mean UMIs/cell
E13_1_nacl	E13.5	5	2750	967	13754
E13_2_nacl	E13.5	7	3200	1484	14961
E13_3_nacl	E13.5	7	5240	2315	15535
E13_1_mia	E13.5	4	1000	241	14726
E13_2_mia	E13.5	2	700	234	15558
E13_3_mia	E13.5	8	10400	4916	14455
E15_1_nacl	E15.5	8	14000	4906	11294
E15_2_nacl	E15.5	5	8000	2766	8767
E15_3_nacl	E15.5	5	9000	4363	9089
E15_1_mia	E15.5	8	14000	4225	8936
E15_2_mia	E15.5	6	8000	3237	8367
E15_3_mia	E15.5	4	3750	1331	8845

## Sheet: mia_mg_postnatal
ID	Sample Age	Sex	# littermates/sample	Cells Loaded into 10x chip	Post-QC Microglia	Mean UMIs/cell
P14_1_nacl	P14	1M, 1F	2	14000	5608	3855
P14_2_nacl	P14	1M, 1F	2	14000	3524	5991
P14_3_nacl_1	P14	M	1	12300	4693	5841
P14_3_nacl_2	P14	F	1	10000	4480	5127
P14_1_mia	P14	1M, 1F	2	14000	5437	4674
P14_2_mia	P14	1M, 1F	2	14000	4732	5686
