# Supplementary material for: Fetal brain response to maternal inflammation requires microglia
Source: Development. 2024 May 22;151(10):dev202252. doi: 10.1242/dev.202252 (PMC11190434; doi:10.1242/dev.202252)
Supplement: Table S2. — List of genes differentially expressed in cortical cell types at E15.5 after maternal immune activation, with and without microglia present [file develop-151-202252-TableS2.xlsx]

## Sheet: WT_SCPN
logFC_(Intercept)	logFC_treatmia	se_(Intercept)	se_treatmia	p_(Intercept)	p_treatmia	gene_id	gene	padj_Treat
-9.68777	0.739743	0.0689427	0.146251	0	4.23603e-07	29943	4430402I18Rik	0.00490956
-9.65829	0.636329	0.0646088	0.136545	0	3.15885e-06	27582	Gm26724	0.0365573
-9.19896	0.525718	0.052947	0.11068	0	2.03545e-06	29425	Chka	0.0235705
-8.56975	0.520976	0.041175	0.0857566	0	1.23944e-09	25445	Kcnq3	1.44023e-05
-8.94542	0.507947	0.0463055	0.0967271	0	1.50997e-07	8707	Med13l	0.00175141
-8.45083	0.47145	0.0450997	0.0927093	0	3.67144e-07	12311	Nav2	0.00425594
-7.97558	0.416352	0.0356824	0.0728221	0	1.08177e-08	21380	Srsf5	0.000125625
-7.28046	0.393722	0.0249115	0.0512376	0	1.53915e-14	21713	Bcl11b	1.79065e-10
-8.36981	0.388661	0.036307	0.075074	0	2.25432e-07	15212	Ankrd11	0.00261344
-6.38919	0.376452	0.023537	0.0480031	0	4.42521e-15	6427	Nfia	5.14873e-11
-8.11688	0.376242	0.0303891	0.0628715	0	2.17315e-09	245	Map4k4	2.52477e-05
-7.44617	0.375293	0.0247499	0.05096	0	1.77872e-13	5674	Adgrl2	2.06919e-09
-8.19619	0.36077	0.0319931	0.066123	0	4.86884e-08	8567	Miat	0.000565029
-7.60066	0.350301	0.0261344	0.0538255	0	7.61089e-11	19711	Sez6	8.84613e-07
-7.37036	0.343544	0.0229413	0.0471942	0	3.35402e-13	4332	Tnik	3.90139e-09
-8.13475	0.307938	0.0325534	0.0669191	0	4.19158e-06	27146	Tiam2	0.0484966
-8.18575	0.303717	0.0311581	0.0641263	0	2.17727e-06	27595	Nudt3	0.0252106
-7.30301	0.298151	0.0241339	0.0494756	0	1.67833e-09	10988	Grin2b	1.95005e-05
-7.17884	0.293427	0.0212514	0.0435676	0	1.63961e-11	18857	Bcl11a	1.90605e-07
-7.1042	0.284516	0.020464	0.0419305	0	1.15757e-11	17705	Ank3	1.3458e-07
-7.24087	0.243805	0.0213386	0.0436211	0	2.28184e-08	24688	Mir124a-1hg	0.000264898
-7.20143	0.212049	0.0204482	0.041739	0	3.76737e-07	6787	Macf1	0.00436675
-7.06602	-0.200075	0.0202447	0.0403009	0	6.8871e-07	6971	Atpif1	0.00797939
-5.7356	-0.219177	0.0126642	0.0252693	0	4.18493e-18	21262	Rtn1	4.87e-14
-7.46434	-0.257804	0.0243556	0.0482863	0	9.34275e-08	8647	Dynll1	0.00108395
-6.25687	-0.266235	0.0284119	0.0563292	0	2.28524e-06	6067	Igfbpl1	0.0264563
-7.42886	-0.281768	0.024404	0.0483764	0	5.72851e-09	18931	Npm1	6.65367e-05
-8.07919	-0.292123	0.0309318	0.0610156	0	1.6872e-06	19108	Hnrnpab	0.0195395
-7.90818	-0.295407	0.0317202	0.0627423	0	2.49829e-06	9050	Gnb2	0.0289202
-7.37237	-0.314409	0.0230426	0.0455077	0	4.88365e-12	14626	Tecr	5.6792e-08
-8.04122	-0.319256	0.0311166	0.0613407	0	1.94378e-07	8909	Ran	0.00225382
-7.34322	-0.325428	0.0239369	0.0473532	0	6.3153e-12	21590	Calm1	7.34343e-08
-8.20067	-0.342298	0.036606	0.0723695	0	2.2467e-06	23865	Spcs1	0.0260123
-7.84433	-0.345176	0.0285924	0.0563377	0	8.96055e-10	12173	Prmt1	1.04131e-05
-7.96093	-0.346646	0.0313944	0.0619719	0	2.22398e-08	27877	Ddah2	0.000258205
-6.05508	-0.347363	0.0282039	0.0559582	0	5.38201e-10	19348	Ubb	6.25498e-06
-7.87231	-0.35437	0.0303834	0.0599652	0	3.42944e-09	19960	Nme1	3.98398e-05
-8.22467	-0.361865	0.0352417	0.0694296	0	1.86843e-07	24468	Dad1	0.00216663
-8.47742	-0.363201	0.0396322	0.0780967	0	3.3089e-06	27282	Psmb1	0.0382906
-8.45556	-0.368192	0.0376419	0.0739066	0	6.29789e-07	25200	Cct5	0.00729737
-8.29605	-0.371271	0.0343571	0.0673991	0	3.61797e-08	2358	Rpl35	0.000419901
-8.26554	-0.373945	0.0360724	0.0709885	0	1.38159e-07	8998	Mdh2	0.00160279
-6.7553	-0.381442	0.040122	0.0793018	0	1.50924e-06	1627	H3f3a	0.01748
-7.17364	-0.385598	0.0340784	0.0673849	0	1.05085e-08	4253	Fabp5	0.000122046
-6.78071	-0.388088	0.0426898	0.084363	0	4.22054e-06	18743	Ppia	0.0488274
-7.38188	-0.398922	0.0249289	0.0491796	0	4.9982e-16	8923	Chchd2	5.81591e-12
-8.40716	-0.398934	0.0387957	0.0763559	0	1.74471e-07	29274	BC031181	0.00202334
-8.01444	-0.401791	0.0311995	0.0612596	0	5.42287e-11	26753	Tagln3	6.30354e-07
-7.93501	-0.41018	0.0442791	0.0874489	0	2.72529e-06	23308	Btf3	0.0315425
-8.34693	-0.412149	0.0368247	0.0722552	0	1.1698e-08	15878	Rps25	0.000135837
-8.83185	-0.413992	0.0458438	0.0898208	0	4.04436e-06	24198	Apex1	0.0467973
-8.5206	-0.414801	0.0389101	0.0761596	0	5.13815e-08	20081	Psmb3	0.000596231
-8.76888	-0.416767	0.0440513	0.0862891	0	1.36611e-06	22183	Psma2	0.0158237
-8.56559	-0.419174	0.0454379	0.0893343	0	2.70294e-06	24664	Fdft1	0.0312865
-8.78106	-0.419337	0.0439334	0.0860201	0	1.08877e-06	7169	Sdhb	0.0126134
-8.54772	-0.421497	0.0408132	0.0800688	0	1.40815e-07	11871	Tbcb	0.00163345
-8.41324	-0.442497	0.0447192	0.0880022	0	4.94969e-07	21019	Tspan13	0.00573619
-8.49835	-0.444581	0.0407992	0.0799918	0	2.73132e-08	4196	Ppdpf	0.000317052
-7.0469	-0.454285	0.0328515	0.0649219	0	2.60746e-12	10798	Gapdh	3.03248e-08
-8.59225	-0.458286	0.0423775	0.0830323	0	3.40208e-08	17731	Cisd1	0.00039488
-8.54229	-0.471169	0.0424304	0.0831211	0	1.44083e-08	18824	Mdh1	0.000167295
-8.65002	-0.472354	0.0411888	0.0803006	0	4.04528e-09	19536	Pfn1	4.69899e-05
-8.15676	-0.482452	0.0350614	0.0686835	0	2.15175e-12	3597	Cst3	2.5027e-08
-5.96852	-0.490483	0.0474052	0.0936373	0	1.62223e-07	28050	Gm42418	0.00188146
-9.12438	-0.501324	0.05317	0.103563	0	1.29344e-06	31226	Bex4	0.0149832
-8.46824	-0.509828	0.0486289	0.0953595	0	8.97327e-08	1870	Atp5c1	0.00104117
-8.91138	-0.517943	0.0509416	0.0996106	0	1.99629e-07	7016	Sh3bgrl3	0.0023145
-9.10618	-0.530689	0.0541695	0.105563	0	4.97653e-07	27886	Csnk2b	0.0057668
-8.85166	-0.612631	0.0466433	0.0901998	0	1.10643e-11	21137	Psma6	1.28645e-07

## Sheet: WT_CThPN
logFC_(Intercept)	logFC_treatmia	se_(Intercept)	se_treatmia	p_(Intercept)	p_treatmia	gene_id	gene	padj_Treat
-11.417	1.03329	0.104224	0.222515	0	3.42256e-06	8579	Gm6588	0.0441442
-11.0022	0.800954	0.0750831	0.160848	0	6.37241e-07	14400	Gm15991	0.00823825
-11.0132	0.731873	0.0715386	0.153225	0	1.78419e-06	14846	Zfp319	0.0230428
-10.2855	0.518844	0.0494674	0.1043	0	6.54123e-07	3996	Spata2	0.00845585
-9.95841	0.44945	0.0418891	0.0878459	0	3.11509e-07	8681	Srrm4os	0.00403248
-9.9317	0.432922	0.0444629	0.0927806	0	3.06994e-06	27681	Mdga1	0.0396114
-9.39297	0.422995	0.038419	0.0790698	0	8.81275e-08	27301	Spaca6	0.00114222
-9.26468	0.359672	0.0324138	0.0671426	0	8.46888e-08	8068	Apbb2	0.00109782
-8.25812	0.355975	0.0358486	0.0718656	0	7.29478e-07	12709	Tenm4	0.00942705
-8.32715	0.317082	0.0318547	0.0641149	0	7.59396e-07	15212	Ankrd11	0.0098114
-8.77956	0.25751	0.0252405	0.0520021	0	7.34879e-07	5882	Bach2	0.0094961
-8.60569	0.237376	0.0227911	0.0468802	0	4.11709e-07	27941	Ppp1r10	0.0053271
-8.5426	0.231537	0.0226511	0.0465598	0	6.59583e-07	2488	B3galt1	0.00852577
-8.03829	0.228624	0.0218471	0.0441638	0	2.2581e-07	21380	Srsf5	0.00292423
-6.82786	0.226995	0.0228133	0.0454265	0	5.82391e-07	17705	Ank3	0.0075309
-7.84402	0.196476	0.0174884	0.0357266	0	3.81012e-08	10795	Chd4	0.00049402
-7.36241	0.176049	0.013734	0.0279964	0	3.21001e-10	15116	Cdh13	4.17044e-06
-7.56516	0.154804	0.0152086	0.0309945	0	5.89722e-07	18297	Nav3	0.0076251
-7.47886	0.134279	0.0139724	0.0284376	0	2.33651e-06	26692	Gsk3b	0.030162
-6.88766	0.124981	0.0115087	0.0233406	0	8.57278e-08	19452	Chd3	0.0011112
-7.35295	-0.140854	0.0139158	0.0279089	0	4.48995e-07	5933	Dnaja1	0.00580864
-6.77142	-0.166822	0.0138851	0.0278773	0	2.17546e-09	22496	Tubb2a	2.82353e-05
-7.35619	-0.172392	0.0144483	0.0288091	0	2.1779e-09	11886	Aplp1	2.82648e-05
-6.97412	-0.178556	0.0141982	0.0284757	0	3.5997e-10	6067	Igfbpl1	4.67637e-06
-8.0527	-0.187485	0.0200535	0.040174	0	3.05903e-06	5555	H2afz	0.0394737
-8.1021	-0.187522	0.018454	0.0369291	0	3.81648e-07	2019	Npdc1	0.00493929
-7.9313	-0.191717	0.0190197	0.0381387	0	4.98631e-07	4355	Sec62	0.0064498
-7.98795	-0.19826	0.0173331	0.0346457	0	1.04974e-08	12166	Ptov1	0.000136162
-7.11835	-0.205193	0.020793	0.0411852	0	6.28673e-07	2531	Dync1i2	0.00812811
-7.95352	-0.207697	0.0171525	0.0342664	0	1.35075e-09	9050	Gnb2	1.75368e-05
-7.09918	-0.208466	0.012956	0.0258884	0	8.11326e-16	20532	Jpt1	1.05594e-11
-8.38402	-0.210643	0.0212233	0.0424278	0	6.8792e-07	20904	Ywhaq	0.00889068
-7.21535	-0.217762	0.0133307	0.026625	0	2.86541e-16	14681	Prdx2	3.73019e-12
-8.45985	-0.22156	0.0220671	0.0441018	0	5.06534e-07	6038	Clta	0.00655151
-8.71099	-0.223982	0.024273	0.0484798	0	3.83518e-06	478	Idh1	0.0494546
-8.3098	-0.228244	0.0223813	0.044793	0	3.47782e-07	4156	Psma7	0.00450134
-8.26109	-0.230841	0.0199976	0.0399137	0	7.31594e-09	12173	Prmt1	9.49024e-05
-8.77097	-0.233648	0.025116	0.0501365	0	3.15837e-06	18839	Cct4	0.0407461
-8.23076	-0.242727	0.0196598	0.0392285	0	6.11181e-10	19891	Gdpd1	7.93802e-06
-8.87554	-0.243247	0.0262165	0.0523048	0	3.31026e-06	13693	Cd81	0.0427024
-8.74747	-0.246109	0.0260711	0.0520743	0	2.28869e-06	21826	Crip2	0.029547
-8.88683	-0.24927	0.0263866	0.0526278	0	2.17473e-06	11189	Syt5	0.0280801
-8.70261	-0.251665	0.0248674	0.0496116	0	3.92201e-07	12279	Tsg101	0.00507548
-8.60101	-0.251843	0.0241405	0.0481643	0	1.70576e-07	3539	Dstn	0.00220964
-8.17801	-0.252204	0.02151	0.0430281	0	4.59057e-09	3742	Eif2s2	5.95581e-05
-8.67172	-0.252975	0.0265926	0.0531689	0	1.95572e-06	20023	Atp5g1	0.0252542
-8.79517	-0.254713	0.0266516	0.0532037	0	1.68858e-06	7366	Park7	0.0218097
-6.44172	-0.257405	0.0240095	0.0475308	0	6.11054e-08	15231	Tubb3	0.00079217
-5.76331	-0.259134	0.0263828	0.0521682	0	6.79031e-07	21262	Rtn1	0.00877647
-8.7452	-0.260066	0.0278882	0.0557632	0	3.10489e-06	21184	Fkbp3	0.0400592
-9.01752	-0.260693	0.0282929	0.0563926	0	3.78548e-06	24664	Fdft1	0.0488176
-8.79908	-0.263743	0.0255317	0.0508837	0	2.18052e-07	19270	Snap47	0.00282399
-8.74885	-0.265412	0.0260005	0.0518469	0	3.06923e-07	18744	H2afv	0.00397343
-8.85141	-0.269166	0.0252984	0.0503684	0	9.09476e-08	8120	Ociad1	0.00117868
-8.45849	-0.269967	0.0224456	0.044749	0	1.61027e-09	5257	Atp5f1	2.0903e-05
-9.1464	-0.272284	0.0286716	0.057038	0	1.80838e-06	4787	Ssr2	0.0233534
-9.24575	-0.272431	0.029161	0.0579608	0	2.59832e-06	7114	Ddost	0.0335339
-8.45915	-0.27308	0.0220629	0.0439264	0	5.07483e-10	8909	Ran	6.59169e-06
-8.83349	-0.273902	0.0258043	0.0513979	0	9.87256e-08	26010	Tuba1b	0.00127939
-8.60449	-0.276067	0.0238393	0.0474867	0	6.11528e-09	8998	Mdh2	7.93335e-05
-9.08348	-0.276278	0.0283329	0.0563593	0	9.48282e-07	19536	Pfn1	0.0122499
-8.71739	-0.27846	0.0263509	0.0525422	0	1.15972e-07	3748	Dynlrb1	0.00150265
-8.42541	-0.281916	0.023361	0.046586	0	1.4349e-09	29652	Gng3	1.86278e-05
-7.19908	-0.284558	0.0188913	0.0374291	0	2.9023e-14	18743	Ppia	3.7756e-10
-9.2093	-0.284749	0.0304992	0.0606416	0	2.65826e-06	14041	Tm2d2	0.0343049
-8.49382	-0.286045	0.0232077	0.0462321	0	6.12603e-10	24468	Dad1	7.95588e-06
-8.11784	-0.289483	0.0188705	0.0375424	0	1.25004e-14	6521	Tmem59	1.62643e-10
-9.02599	-0.290677	0.0309859	0.0617787	0	2.53701e-06	23015	Uqcrb	0.0327477
-8.11432	-0.290813	0.0193421	0.0385302	0	4.43155e-14	7094	Cdc42	5.76456e-10
-8.87909	-0.293235	0.0276763	0.055103	0	1.02865e-07	5575	Adh5	0.00133292
-6.29637	-0.293489	0.0112948	0.0225575	0	1.06387e-38	19348	Ubb	1.38569e-34
-8.77765	-0.29406	0.0251081	0.0499299	0	3.87477e-09	26456	Ap2m1	5.02751e-05
-8.97882	-0.295053	0.0301276	0.0600842	0	9.07738e-07	26399	Ranbp1	0.0117271
-9.24633	-0.299355	0.0325249	0.0647345	0	3.75781e-06	2298	Ndufa8	0.0484644
-8.8632	-0.302803	0.027678	0.055083	0	3.85844e-08	31229	Bex1	0.000500247
-8.79222	-0.30446	0.0251083	0.0498937	0	1.04642e-09	10360	Pcbp1	1.35877e-05
-8.60074	-0.305662	0.0242826	0.0483173	0	2.51364e-10	3157	Scg5	3.26647e-06
-8.39211	-0.307119	0.0294311	0.0581448	0	1.27803e-07	14195	Tusc3	0.00165582
-6.82484	-0.308038	0.0176175	0.0348848	0	1.04526e-18	15803	Hspa8	1.36103e-14
-9.31035	-0.309909	0.0331435	0.0658769	0	2.54656e-06	30404	Praf2	0.0328685
-8.92833	-0.312066	0.0301489	0.0600968	0	2.07242e-07	13564	Caly	0.00268419
-8.96877	-0.312141	0.0306684	0.0611442	0	3.30801e-07	1311	Cacybp	0.00428189
-8.77878	-0.314543	0.0260869	0.0518683	0	1.32566e-09	12277	Ldha	1.72123e-05
-9.19742	-0.315249	0.0320321	0.0637079	0	7.4843e-07	31226	Bex4	0.00967047
-8.82548	-0.315726	0.0268352	0.0533746	0	3.31299e-09	9273	Pomp	4.29894e-05
-6.80893	-0.31784	0.0242521	0.0479403	0	3.35894e-11	1627	H3f3a	4.36596e-07
-7.94478	-0.318987	0.0199565	0.0397716	0	1.05338e-15	27407	Elob	1.37077e-11
-9.53843	-0.322658	0.0349959	0.0694072	0	3.33925e-06	31329	Maged2	0.043073
-9.15574	-0.32347	0.0314882	0.0626181	0	2.3947e-07	25580	Vps28	0.0031009
-8.69558	-0.324072	0.0246732	0.0489945	0	3.72887e-11	29274	BC031181	4.84641e-07
-8.95013	-0.324146	0.0287276	0.057099	0	1.37146e-08	11896	Psenen	0.000177879
-8.80164	-0.325829	0.0260419	0.0517468	0	3.04232e-10	14011	Vdac3	3.95288e-06
-7.53009	-0.325991	0.015417	0.0306451	0	1.99112e-26	10798	Gapdh	2.59323e-22
-9.33275	-0.327218	0.0326884	0.0649006	0	4.61102e-07	6325	Rraga	0.00596482
-7.60955	-0.327333	0.0278089	0.0549897	0	2.63876e-09	4253	Fabp5	3.42432e-05
-8.92726	-0.33065	0.0277967	0.0552305	0	2.14095e-09	20081	Psmb3	2.77895e-05
-9.18084	-0.331271	0.0298148	0.0591277	0	2.11107e-08	16705	Manf	0.000273785
-8.48187	-0.331331	0.0349723	0.0691174	0	1.63694e-06	28390	Myl12b	0.0211444
-8.56754	-0.331505	0.0247124	0.0492014	0	1.60905e-11	18559	Myl6	2.09193e-07
-7.79785	-0.332795	0.0328197	0.0649508	0	2.9944e-07	8923	Chchd2	0.00387685
-9.32244	-0.335833	0.0337553	0.0670299	0	5.43724e-07	29594	Prdx5	0.00703198
-9.30432	-0.335912	0.0334232	0.0663899	0	4.19953e-07	1426	Mgst3	0.00543335
-9.30121	-0.338553	0.0332468	0.0659981	0	2.90143e-07	27083	Cbr1	0.00375678
-9.23434	-0.34002	0.0329299	0.0654375	0	2.035e-07	13264	Ndufab1	0.00263593
-8.86923	-0.344624	0.0261601	0.0518565	0	3.01759e-11	13632	Taldo1	3.92287e-07
-8.69709	-0.345085	0.0252694	0.0501609	0	6.00348e-12	1870	Atp5c1	7.80572e-08
-4.85357	-0.347992	0.0210355	0.0416502	0	6.53688e-17	26012	Tuba1a	8.51037e-13
-9.29653	-0.348045	0.0315773	0.0625738	0	2.66472e-08	20841	Ddx1	0.000345561
-8.09219	-0.351422	0.0194009	0.0385332	0	7.51312e-20	523	Igfbp2	9.78359e-16
-7.61966	-0.351818	0.0182214	0.0363219	0	3.45369e-22	30416	Pcsk1n	4.49774e-18
-8.75314	-0.352038	0.0248461	0.049248	0	8.78806e-13	7040	Tmem50a	1.14271e-08
-9.14675	-0.353138	0.0376885	0.074582	0	2.19166e-06	5319	Psma5	0.0282965
-8.0974	-0.355258	0.020427	0.0405903	0	2.09081e-18	17762	Mif	2.72224e-14
-9.00308	-0.357072	0.0287676	0.0570584	0	3.89911e-10	22183	Psma2	5.06495e-06
-8.7498	-0.365058	0.0251943	0.0499177	0	2.60863e-13	19525	Psmb6	3.39226e-09
-8.91373	-0.366747	0.0292255	0.0580252	0	2.60748e-10	24823	Esd	3.38815e-06
-8.68885	-0.3746	0.0256447	0.0508303	0	1.71111e-13	18824	Mdh1	2.2253e-09
-9.04552	-0.375475	0.0306759	0.0608573	0	6.83926e-10	30513	Ndufb11	8.88147e-06
-8.66396	-0.379628	0.0240108	0.0475204	0	1.36317e-15	3775	Ergic3	1.77376e-11
-8.40431	-0.384798	0.0237057	0.0470776	0	2.99094e-16	3597	Cst3	3.893e-12
-8.80788	-0.390427	0.0263749	0.0522001	0	7.46448e-14	11871	Tbcb	9.7083e-10
-9.08441	-0.392527	0.0306006	0.060609	0	9.3949e-11	7169	Sdhb	1.22096e-06
-8.74504	-0.398955	0.0251397	0.0497108	0	1.01095e-15	25200	Cct5	1.31565e-11
-8.92221	-0.412835	0.0272322	0.0537769	0	1.63107e-14	21019	Tspan13	2.12202e-10
-9.29094	-0.422467	0.0388596	0.0767244	0	3.6646e-08	27886	Csnk2b	0.000475188
-8.92107	-0.433389	0.0268907	0.0530128	0	2.95406e-16	19126	Skp1a	3.8453e-12
-9.32729	-0.435323	0.0332722	0.0656467	0	3.32738e-11	19115	Sar1b	4.32526e-07
-10.0619	-0.457669	0.045963	0.0903727	0	4.10026e-07	5040	Sf3b4	0.00530574
-9.15029	-0.47345	0.0318969	0.0629106	0	5.2413e-14	21137	Psma6	6.81735e-10
-10.0941	-0.512697	0.049792	0.0979084	0	1.63653e-07	26223	Hmox2	0.00212013
-10.3255	-0.533493	0.0544108	0.106674	0	5.69898e-07	9194	Aimp2	0.00736992

## Sheet: WT_CPNs
logFC_(Intercept)	logFC_treatmia	se_(Intercept)	se_treatmia	p_(Intercept)	p_treatmia	gene_id	gene	padj_Treat
-11.291	0.978433	0.0919556	0.19315	0	4.06977e-07	8579	Gm6588	0.00491588
-10.7477	0.866168	0.0688471	0.143964	0	1.78171e-09	14400	Gm15991	2.16371e-05
-10.5775	0.694948	0.0655385	0.135584	0	2.96598e-07	14660	Gm16183	0.00358438
-10.3755	0.645956	0.0555803	0.115138	0	2.01987e-08	3996	Spata2	0.000244788
-10.4338	0.636231	0.059772	0.123489	0	2.57549e-07	15580	Gm15520	0.003113
-10.5968	0.620314	0.0637791	0.131762	0	2.5037e-06	4782	Gm37584	0.030097
-9.98078	0.565641	0.0451753	0.0932084	0	1.2906e-09	9774	Krba1	1.56769e-05
-8.97814	0.478618	0.0448821	0.0903643	0	1.18022e-07	17215	Nhsl1	0.00142795
-10.0278	0.459851	0.0464736	0.0953528	0	1.41683e-06	30178	Btrc	0.0170601
-8.55197	0.428766	0.0300463	0.060848	0	1.83449e-12	25445	Kcnq3	2.23587e-08
-9.40756	0.415215	0.0343811	0.070314	0	3.52316e-09	17001	Trak1	4.27536e-05
-9.56036	0.410064	0.0384159	0.0784948	0	1.75008e-07	23966	Nrg3	0.00211655
-9.25985	0.391489	0.032472	0.0663174	0	3.56388e-09	18058	Nuak1	4.32441e-05
-8.4182	0.374947	0.040134	0.0803756	0	3.08704e-06	12709	Tenm4	0.0370907
-7.09704	0.373607	0.0133138	0.0270092	0	1.62061e-43	17705	Ank3	1.98557e-39
-8.67612	0.359324	0.0263275	0.0535596	0	1.96163e-11	6091	Tgfbr1	2.38868e-07
-8.79857	0.347127	0.0270828	0.0550993	0	2.97604e-10	14052	Fgfr1	3.61887e-06
-9.27714	0.336783	0.0340139	0.0692634	0	1.15997e-06	2460	Kcnh7	0.0139777
-8.73266	0.32497	0.026797	0.05444	0	2.38257e-09	15116	Cdh13	2.89221e-05
-9.31895	0.314679	0.0331907	0.0675237	0	3.15787e-06	16180	Tle3	0.0379355
-9.28178	0.312264	0.032461	0.0660669	0	2.28437e-06	6844	Ago1	0.0274695
-9.15088	0.308222	0.0311864	0.0634111	0	1.16978e-06	8756	Hectd4	0.0140947
-9.09285	0.28739	0.0291746	0.0592814	0	1.24779e-06	9241	Cdk8	0.0150309
-9.05132	0.279504	0.0285984	0.058096	0	1.50118e-06	19341	Ttc19	0.0180712
-8.2749	0.257028	0.0214536	0.0434458	0	3.29737e-09	22638	Phactr1	4.00235e-05
-8.2214	0.252819	0.0228144	0.0461443	0	4.28031e-08	10511	Foxp1	0.000518345
-7.05142	0.246338	0.018304	0.0367156	0	1.95492e-11	1051	Cntn2	2.3807e-07
-7.83419	0.239773	0.0168077	0.0340019	0	1.7666e-12	16833	Dhx30	2.15331e-08
-5.70131	0.237361	0.00939712	0.018896	0	3.44031e-36	6301	Nfib	4.21473e-32
-8.58313	0.235045	0.0234287	0.0474654	0	7.3483e-07	25573	Scrt1	0.00886204
-8.54095	0.226811	0.0234436	0.0474518	0	1.75445e-06	10564	Srgap3	0.0211131
-8.36419	0.22151	0.0216409	0.0437653	0	4.16392e-07	27941	Ppp1r10	0.00502918
-6.78442	0.216564	0.0126843	0.0255671	0	2.44502e-17	9433	Cttnbp2	2.98757e-13
-7.49211	0.214453	0.0197476	0.0398484	0	7.37743e-08	11066	Sox5	0.000893185
-8.20194	0.187085	0.0191497	0.0386907	0	1.32872e-06	132	Phf3	0.0160031
-6.29192	0.15004	0.0105048	0.0211103	0	1.18227e-12	20958	Myt1l	1.44155e-08
-6.73353	0.115664	0.0112243	0.0225473	0	2.90013e-07	12206	Snrnp70	0.0035051
-7.54584	-0.153923	0.0157806	0.0314069	0	9.53866e-07	20533	Sumo2	0.0114979
-7.50367	-0.172244	0.0163627	0.0325843	0	1.24962e-07	6734	Ybx1	0.00151179
-7.81903	-0.18102	0.0187289	0.0372872	0	1.20536e-06	4355	Sec62	0.0145222
-7.88507	-0.183196	0.0174996	0.0347604	0	1.36237e-07	12166	Ptov1	0.00164806
-7.94186	-0.185949	0.0177809	0.0353125	0	1.3956e-07	19108	Hnrnpab	0.00168812
-7.73964	-0.191469	0.0194521	0.0386409	0	7.22933e-07	21020	Bzw2	0.00872002
-7.55557	-0.201171	0.0146109	0.0289783	0	3.86245e-12	22875	Hnrnpk	4.70678e-08
-6.88859	-0.211934	0.0128649	0.0256029	0	1.25543e-16	9293	Hmgb1	1.53351e-12
-7.37913	-0.213242	0.0138556	0.0274891	0	8.67416e-15	2531	Dync1i2	1.05885e-10
-8.04979	-0.216011	0.0210265	0.0418021	0	2.37295e-07	13186	Arl6ip1	0.00286842
-8.32722	-0.218694	0.0233715	0.0464335	0	2.47918e-06	2512	Ssb	0.0298047
-8.41225	-0.218738	0.0218617	0.0433374	0	4.48049e-07	17386	Hdac2	0.00541063
-7.2621	-0.219847	0.0136718	0.0271313	0	5.35941e-16	5933	Dnaja1	6.54544e-12
-8.44747	-0.222102	0.0238695	0.0473745	0	2.75609e-06	5509	Aimp1	0.0331255
-8.52337	-0.224295	0.024119	0.0478512	0	2.76775e-06	24938	Uchl3	0.0332629
-8.44611	-0.228138	0.0246028	0.0488564	0	3.01837e-06	15459	Ubl5	0.0362717
-8.00504	-0.228741	0.0186954	0.0370891	0	6.94529e-10	2019	Npdc1	8.4413e-06
-7.50543	-0.229201	0.0204094	0.0406973	0	1.78304e-08	267	Pantr1	0.000216104
-8.65405	-0.235068	0.0255828	0.0507401	0	3.60762e-06	28817	Paip2	0.0433275
-5.21087	-0.238208	0.0161146	0.0321017	0	1.16735e-13	9163	Actb	1.42405e-09
-8.07325	-0.238833	0.0210053	0.0417099	0	1.02794e-08	3742	Eif2s2	0.000124668
-8.59076	-0.25369	0.0244475	0.048443	0	1.6332e-07	16356	Scg3	0.00197536
-8.48457	-0.255263	0.0253097	0.0502062	0	3.68994e-07	30416	Pcsk1n	0.00445782
-6.45103	-0.25654	0.0273046	0.0542519	0	2.25975e-06	20671	Actg1	0.0271757
-8.84457	-0.257383	0.0269585	0.0533463	0	1.40171e-06	14195	Tusc3	0.0168794
-8.75019	-0.258129	0.0262102	0.0519045	0	6.58706e-07	9216	Arpc1a	0.00794597
-8.43194	-0.258652	0.0230233	0.0455996	0	1.40938e-08	10360	Pcbp1	0.000170859
-8.26526	-0.258757	0.0214084	0.0424119	0	1.0538e-09	18132	Slc25a3	1.28026e-05
-7.00467	-0.263483	0.0135847	0.0269798	0	1.57627e-22	20532	Jpt1	1.92935e-18
-8.76753	-0.265304	0.0269126	0.0532812	0	6.38112e-07	6647	Akr1a1	0.00769819
-8.8715	-0.266106	0.0283074	0.0560441	0	2.05276e-06	3783	Scand1	0.0246947
-8.80237	-0.269028	0.027563	0.0545612	0	8.19145e-07	23719	Rtraf	0.00987643
-8.90465	-0.269487	0.0275767	0.0545368	0	7.75733e-07	8120	Ociad1	0.00935379
-8.75964	-0.271628	0.0263568	0.052168	0	1.92121e-07	27722	U2af1	0.00232294
-8.46005	-0.276008	0.0246197	0.0488037	0	1.55425e-08	2116	Olfm1	0.000188406
-7.83371	-0.276765	0.0175328	0.0347092	0	1.53836e-15	21781	Ckb	1.87803e-11
-8.88834	-0.277399	0.0287986	0.056996	0	1.13308e-06	31177	Tspan6	0.0136559
-5.99798	-0.279189	0.00965358	0.019191	0	6.02395e-48	21262	Rtn1	7.38114e-44
-8.11433	-0.280538	0.0192867	0.0381381	0	1.89716e-13	9050	Gnb2	2.31396e-09
-8.58133	-0.281612	0.0237287	0.0469058	0	1.92786e-09	478	Idh1	2.341e-05
-8.77827	-0.285317	0.0294326	0.0582128	0	9.52168e-07	26957	Cct8	0.0114784
-7.43172	-0.288404	0.0228412	0.0453036	0	1.93992e-10	19470	Eif4a1	2.35971e-06
-7.76061	-0.288467	0.0171513	0.0339538	0	1.96464e-17	4088	Gnas	2.40079e-13
-8.35151	-0.288915	0.0212481	0.0419907	0	5.96657e-12	16152	Pkm	7.26908e-08
-8.69432	-0.292196	0.0258	0.0510264	0	1.02603e-08	15171	Map1lc3b	0.000124447
-8.19924	-0.292531	0.0224376	0.044459	0	4.71136e-11	12772	Spcs2	5.73561e-07
-9.01859	-0.294769	0.0295215	0.0583338	0	4.34606e-07	22839	Txndc15	0.00524874
-8.78362	-0.295221	0.0296829	0.0588453	0	5.25124e-07	4375	Ndufb5	0.00633929
-9.03504	-0.298877	0.0301691	0.0596223	0	5.36348e-07	2933	Ndufs3	0.00647372
-8.32556	-0.298972	0.0252108	0.0500281	0	2.28557e-09	7866	Lrpap1	2.77491e-05
-8.52329	-0.299331	0.0272288	0.0538799	0	2.76771e-08	12279	Tsg101	0.00033528
-9.1731	-0.302417	0.0318823	0.0629885	0	1.57764e-06	11839	Psmd8	0.01899
-8.54875	-0.302927	0.0256279	0.0507406	0	2.37095e-09	7366	Park7	2.87834e-05
-8.76722	-0.303192	0.0280662	0.0555275	0	4.75563e-08	13533	Glrx3	0.000575859
-8.73092	-0.307069	0.0252659	0.049865	0	7.36661e-10	12144	Emc10	8.95264e-06
-9.28692	-0.308837	0.033635	0.0663926	0	3.29235e-06	7776	Atraid	0.0395444
-9.08351	-0.311304	0.0315452	0.0623517	0	5.95374e-07	20424	Psmd12	0.00718378
-8.94048	-0.311823	0.0278587	0.0549568	0	1.39524e-08	5327	Sars	0.000169158
-9.10852	-0.312978	0.0315369	0.0622843	0	5.03465e-07	19270	Snap47	0.00607934
-8.23794	-0.313567	0.0210304	0.0415642	0	4.55257e-14	20904	Ywhaq	5.55459e-10
-8.54586	-0.31388	0.0229899	0.0453512	0	4.48183e-12	23853	Tkt	5.46111e-08
-8.72223	-0.314966	0.0270411	0.0534667	0	3.84153e-09	11431	Calm3	4.66093e-05
-8.82496	-0.316625	0.0281075	0.0555516	0	1.20047e-08	4985	Psmb4	0.000145556
-8.65563	-0.317306	0.0261276	0.0516391	0	8.01217e-10	25562	Cyc1	9.73638e-06
-8.61692	-0.321582	0.0243489	0.0480542	0	2.20025e-11	4770	Cct3	2.67903e-07
-9.18607	-0.327174	0.0331016	0.0653459	0	5.53401e-07	30404	Praf2	0.00667845
-8.53631	-0.329986	0.0261226	0.0516855	0	1.71952e-10	4196	Ppdpf	2.09179e-06
-8.13873	-0.331339	0.0333365	0.0660717	0	5.30801e-07	18537	Atp5b	0.0064073
-7.47504	-0.332186	0.0169356	0.0335693	0	4.35292e-23	5555	H2afz	5.32928e-19
-8.22104	-0.333726	0.0347957	0.0689728	0	1.3081e-06	31223	Bex2	0.015756
-9.37457	-0.334563	0.0357459	0.070509	0	2.08545e-06	9184	Kdelr2	0.0250837
-9.00559	-0.334818	0.0282369	0.0556121	0	1.73768e-09	10787	Mlf2	2.11042e-05
-9.07059	-0.334925	0.0319938	0.0631949	0	1.15881e-07	19115	Sar1b	0.00140216
-9.03455	-0.335445	0.0305919	0.0604079	0	2.80804e-08	16036	Acat1	0.000340138
-7.50787	-0.335481	0.0295853	0.058701	0	1.09655e-08	14254	Slc25a4	0.000132979
-8.85513	-0.336398	0.0280946	0.0554303	0	1.28832e-09	21826	Crip2	1.56506e-05
-9.03974	-0.340299	0.0307706	0.0607108	0	2.07948e-08	7434	Rer1	0.000251991
-9.44781	-0.343185	0.0373058	0.0735176	0	3.04044e-06	31084	Pgk1	0.0365339
-8.90255	-0.350132	0.028424	0.0560519	0	4.19579e-10	12562	Sec11a	5.10083e-06
-7.41598	-0.350324	0.0204076	0.0404168	0	4.40608e-18	14626	Tecr	5.386e-14
-9.11069	-0.3508	0.0311584	0.0614197	0	1.11974e-08	20396	Psmc5	0.00013578
-8.73631	-0.351028	0.033294	0.0659756	0	1.03442e-07	23254	Tbca	0.00125196
-8.704	-0.351046	0.0263698	0.0520302	0	1.50971e-11	8788	Arpc3	1.83898e-07
-8.88695	-0.353113	0.0295623	0.0583627	0	1.44556e-09	5961	Dctn3	1.75577e-05
-8.84148	-0.354412	0.0269687	0.0531286	0	2.54347e-11	23675	Psmd6	3.09668e-07
-9.29862	-0.355136	0.0338092	0.0665902	0	9.65213e-08	27083	Cbr1	0.00116839
-9.30372	-0.355551	0.0334279	0.0658196	0	6.59366e-08	29609	Stip1	0.000798361
-9.01616	-0.355991	0.0338342	0.0669292	0	1.04384e-07	23015	Uqcrb	0.00126325
-8.58978	-0.358657	0.0256091	0.050561	0	1.30726e-12	30203	Cuedc2	1.59381e-08
-9.07533	-0.359868	0.0305626	0.0602177	0	2.28514e-09	14447	Cope	2.77462e-05
-8.21857	-0.362885	0.0228056	0.0450929	0	8.45055e-16	29652	Gng3	1.0319e-11
-9.01681	-0.363406	0.0318478	0.0628768	0	7.48548e-09	28348	Ndufv2	9.08064e-05
-8.19965	-0.363586	0.0378159	0.0749433	0	1.22545e-06	523	Igfbp2	0.014763
-9.60342	-0.364192	0.0388887	0.0765584	0	1.96438e-06	6806	Sf3a3	0.0236335
-8.7775	-0.365456	0.0268687	0.0529438	0	5.10165e-12	11661	Zfp428	6.21585e-08
-8.79387	-0.366926	0.0391357	0.0774216	0	2.14427e-06	5575	Adh5	0.0257892
-8.73891	-0.370972	0.0261754	0.051564	0	6.27316e-13	3420	Snrpb	7.64949e-09
-8.18639	-0.372121	0.0224248	0.0443321	0	4.70129e-17	4156	Psma7	5.74403e-13
-9.27949	-0.37361	0.0321992	0.0632632	0	3.51254e-09	7114	Ddost	4.26282e-05
-8.46521	-0.373918	0.0244978	0.048371	0	1.07362e-14	18559	Myl6	1.31036e-10
-8.97002	-0.374831	0.0403572	0.079866	0	2.68901e-06	30154	Ndufb8	0.0323219
-9.54631	-0.375069	0.038485	0.0757598	0	7.39242e-07	22613	Tmem14c	0.00891452
-8.27753	-0.37594	0.0215169	0.0424362	0	8.07794e-19	11699	Pafah1b3	9.87932e-15
-8.54472	-0.376069	0.0259621	0.0512515	0	2.17274e-13	18744	H2afv	2.64965e-09
-8.26501	-0.377663	0.023016	0.0454636	0	9.82169e-17	14429	Ndufa13	1.19992e-12
-9.06855	-0.378	0.0312324	0.0615268	0	8.06359e-10	27603	Snrpc	9.79807e-06
-8.10491	-0.379111	0.0323765	0.0641234	0	3.37563e-09	8909	Ran	4.097e-05
-9.08214	-0.379209	0.0296492	0.0582866	0	7.72103e-11	31004	Pja1	9.39649e-07
-8.8632	-0.379715	0.0414185	0.0820041	0	3.64893e-06	6789	Ndufs5	0.04382
-9.54895	-0.380453	0.0386197	0.0759922	0	5.54376e-07	31226	Bex4	0.00668966
-5.72827	-0.381573	0.00968951	0.0192605	0	2.38452e-87	7031	Stmn1	2.92247e-83
-8.61556	-0.381789	0.0406139	0.0804571	0	2.08248e-06	26399	Ranbp1	0.0250501
-9.71902	-0.382901	0.0404526	0.0794901	0	1.45754e-06	10231	Suclg1	0.0175474
-6.72374	-0.384627	0.0239757	0.0475816	0	6.29133e-16	1627	H3f3a	7.68297e-12
-8.02892	-0.385112	0.0411642	0.0816378	0	2.38962e-06	19960	Nme1	0.0287304
-9.09386	-0.388863	0.0311681	0.0613369	0	2.30078e-10	29953	Plgrkt	2.79844e-06
-8.51083	-0.390863	0.024103	0.0475054	0	1.90722e-16	6038	Clta	2.32947e-12
-8.27232	-0.393378	0.0214045	0.042165	0	1.06374e-20	7094	Cdc42	1.30138e-16
-9.15261	-0.395565	0.0318979	0.0627561	0	2.91552e-10	21587	Psmc1	3.54556e-06
-9.73375	-0.397245	0.0423782	0.0833991	0	1.90563e-06	30734	Rtl8a	0.0229286
-5.99996	-0.399134	0.0378461	0.0751924	0	1.10735e-07	27931	Tubb5	0.00134001
-9.14955	-0.399189	0.0324909	0.0639518	0	4.31925e-10	6907	Eif3i	5.25048e-06
-9.67523	-0.400454	0.0392305	0.0769838	0	1.97374e-07	14945	Atp6v0d1	0.00238625
-7.88311	-0.40209	0.040451	0.0802253	0	5.38634e-07	26753	Tagln3	0.00650078
-8.79847	-0.402121	0.0268957	0.0528898	0	2.89349e-14	4787	Ssr2	3.53093e-10
-9.22094	-0.402167	0.0400679	0.0790265	0	3.59942e-07	31186	Tmem35a	0.00434882
-7.97871	-0.403445	0.0263175	0.0520233	0	8.82826e-15	17888	Bsg	1.07758e-10
-8.8157	-0.40347	0.0293706	0.0579451	0	3.33171e-12	25131	Sub1	4.06035e-08
-8.84607	-0.405167	0.031318	0.0618317	0	5.64889e-11	31231	Tceal9	6.8764e-07
-8.79612	-0.408308	0.0331281	0.0653469	0	4.14916e-10	18839	Cct4	5.04455e-06
-9.45019	-0.409413	0.036207	0.0711124	0	8.54856e-09	25671	Eif3l	0.000103694
-8.35977	-0.414015	0.0400925	0.0794571	0	1.88287e-07	26937	Atp5j	0.00227676
-8.42088	-0.414618	0.0389288	0.0770428	0	7.38051e-08	28390	Myl12b	0.000893484
-8.9624	-0.414625	0.0450237	0.0890642	0	3.23436e-06	2939	Psmc3	0.0388511
-8.81632	-0.415941	0.0287646	0.0566549	0	2.10974e-13	2573	Atp5g3	2.57304e-09
-9.27834	-0.417131	0.0336769	0.0661533	0	2.87213e-10	18565	Pa2g4	3.49309e-06
-9.0273	-0.418942	0.0316693	0.0623475	0	1.82395e-11	28786	Reep5	2.22139e-07
-9.11189	-0.421606	0.0331703	0.0653018	0	1.07317e-10	18164	Ndufa12	1.30584e-06
-9.61909	-0.422886	0.0389911	0.0765106	0	3.25466e-08	26699	Adprh	0.000394205
-8.77433	-0.424001	0.044484	0.0879863	0	1.44322e-06	19536	Pfn1	0.0173764
-9.1526	-0.428246	0.0337633	0.0664438	0	1.15421e-10	5319	Psma5	1.40432e-06
-8.40163	-0.432303	0.0238998	0.0470813	0	4.22878e-20	8998	Mdh2	5.17306e-16
-9.93018	-0.433636	0.0454499	0.0891534	0	1.15075e-06	13502	Bccip	0.0138676
-9.99907	-0.434472	0.047501	0.0931903	0	3.12853e-06	4811	Mtx1	0.0375862
-6.28344	-0.436096	0.0116632	0.0231441	0	3.37788e-79	19348	Ubb	4.13959e-75
-8.69954	-0.437756	0.0260895	0.0512602	0	1.34364e-17	3775	Ergic3	1.64206e-13
-8.39974	-0.438979	0.0230986	0.04544	0	4.43186e-22	24468	Dad1	5.42371e-18
-9.96909	-0.439939	0.0464566	0.0910732	0	1.36113e-06	23963	Ghitm	0.0163921
-9.30803	-0.440196	0.0350887	0.0689386	0	1.7102e-10	13235	Uqcrc2	2.08062e-06
-9.57481	-0.440229	0.0408143	0.0802367	0	4.09682e-08	23104	Ndufs6	0.000496166
-8.53047	-0.441177	0.0247681	0.0486972	0	1.30937e-19	16705	Manf	1.60149e-15
-8.24359	-0.441821	0.0223181	0.0439631	0	9.20431e-24	3157	Scg5	1.12725e-19
-8.06964	-0.442473	0.0193569	0.0380427	0	2.86861e-31	12173	Prmt1	3.51404e-27
-8.76585	-0.443583	0.034379	0.0678761	0	6.35276e-11	9273	Pomp	7.73258e-07
-6.86733	-0.445544	0.020883	0.0413977	0	5.17338e-27	18743	Ppia	6.33687e-23
-7.27158	-0.448754	0.0150688	0.02973	0	1.76547e-51	10798	Gapdh	2.1634e-47
-8.52442	-0.449154	0.0258789	0.0509811	0	1.24901e-18	11049	Ldhb	1.52728e-14
-8.38601	-0.449752	0.0230207	0.045268	0	2.9224e-23	5257	Atp5f1	3.57848e-19
-7.86295	-0.452426	0.0468449	0.09294	0	1.1277e-06	12721	Ndufc2	0.0135922
-8.94749	-0.454424	0.031283	0.0615565	0	1.55665e-13	18550	Cnpy2	1.8988e-09
-8.76294	-0.454729	0.0263365	0.0516749	0	1.37066e-18	26456	Ap2m1	1.67591e-14
-9.05571	-0.458642	0.0308741	0.0606347	0	3.90822e-14	17613	Ppa1	4.76881e-10
-9.9893	-0.460421	0.0461393	0.090307	0	3.42551e-07	10824	Ndufa9	0.00413904
-8.55517	-0.461884	0.0237791	0.0466353	0	3.99334e-23	25200	Cct5	4.88945e-19
-6.74529	-0.462257	0.0416282	0.0826647	0	2.24535e-08	15803	Hspa8	0.000272069
-8.68214	-0.463648	0.0359863	0.0711458	0	7.1787e-11	21184	Fkbp3	8.7372e-07
-8.56227	-0.463729	0.0245419	0.0481783	0	6.25377e-22	19525	Psmb6	7.65274e-18
-8.17894	-0.463937	0.027038	0.053373	0	3.55003e-18	21019	Tspan13	4.33991e-14
-8.66104	-0.465364	0.0267903	0.0526734	0	1.00203e-18	1870	Atp5c1	1.22538e-14
-8.21022	-0.468296	0.0228274	0.0449552	0	2.07523e-25	3597	Cst3	2.54174e-21
-9.1733	-0.47156	0.0340078	0.066814	0	1.69165e-12	29510	Banf1	2.06212e-08
-10.049	-0.471868	0.0502602	0.0985587	0	1.68718e-06	5285	Lamtor5	0.0203069
-8.98804	-0.472641	0.0461473	0.0912086	0	2.19549e-07	1753	Nenf	0.00265413
-9.52029	-0.473862	0.0461065	0.090786	0	1.7936e-07	11904	Rbm42	0.00216901
-9.09412	-0.475132	0.0316117	0.0620221	0	1.8494e-14	30605	Slc25a5	2.25701e-10
-9.15129	-0.4757	0.0479438	0.0947114	0	5.09705e-07	1393	Mpc2	0.00615418
-4.93225	-0.478741	0.0244589	0.0486165	0	7.04128e-23	26012	Tuba1a	8.61993e-19
-10.0344	-0.481628	0.048024	0.0939669	0	2.96741e-07	2385	Mmadhc	0.00358582
-5.60457	-0.48676	0.0511881	0.101715	0	1.70557e-06	28050	Gm42418	0.0205265
-8.7413	-0.487474	0.0273349	0.0536457	0	1.01897e-19	4803	Fdps	1.2464e-15
-8.60842	-0.489699	0.0253972	0.0498302	0	8.58469e-23	24664	Fdft1	1.05085e-18
-9.03123	-0.49146	0.0311566	0.0611131	0	8.85227e-16	9819	Cycs	1.08086e-11
-10.1449	-0.493066	0.0508786	0.0995529	0	7.31526e-07	609	Farsb	0.00882294
-8.8624	-0.494075	0.0370744	0.0730768	0	1.3701e-11	16059	Psma4	1.66906e-07
-8.96347	-0.496516	0.0305632	0.0599776	0	1.24888e-16	24823	Esd	1.52564e-12
-9.74452	-0.498454	0.0514208	0.101144	0	8.30052e-07	19570	Txndc17	0.0100071
-9.20153	-0.501234	0.0319905	0.0625973	0	1.17275e-15	11686	Rabac1	1.43181e-11
-8.70874	-0.502348	0.0271457	0.053277	0	4.14104e-21	3748	Dynlrb1	5.06657e-17
-8.65886	-0.503423	0.0264624	0.0519291	0	3.18398e-22	27282	Psmb1	3.89687e-18
-9.35062	-0.503484	0.0502127	0.0990323	0	3.69485e-07	2349	Psmb7	0.00446338
-8.93222	-0.50457	0.0295414	0.0579133	0	2.97254e-18	22183	Psma2	3.63422e-14
-8.70719	-0.504972	0.0272429	0.0534439	0	3.43277e-21	24484	Psmb5	4.20034e-17
-8.75753	-0.520564	0.0493866	0.0976623	0	9.80837e-08	13632	Taldo1	0.0011872
-8.67699	-0.524804	0.0267039	0.0523209	0	1.1196e-23	18824	Mdh1	1.37107e-19
-9.92843	-0.524819	0.048207	0.0943632	0	2.67168e-08	21455	Fcf1	0.000323674
-9.78761	-0.524943	0.0438522	0.0857566	0	9.28065e-10	11842	Yif1b	1.1276e-05
-8.89862	-0.527927	0.053215	0.105229	0	5.24982e-07	7169	Sdhb	0.00633811
-8.96694	-0.534361	0.0316111	0.0619716	0	6.54134e-18	25580	Vps28	7.99548e-14
-9.08067	-0.534883	0.0317818	0.0622357	0	8.3646e-18	27886	Csnk2b	1.02232e-13
-9.88281	-0.537081	0.0444317	0.0867088	0	5.86263e-10	16783	Impdh2	7.12603e-06
-10.0577	-0.553845	0.0503436	0.0983264	0	1.77396e-08	13293	Nsmce1	0.000215022
-10.5397	-0.571239	0.0619979	0.12086	0	2.28473e-06	18954	Fbll1	0.0274716
-10.5183	-0.585625	0.0604171	0.117516	0	6.24917e-07	4700	Plrg1	0.00753962
-10.3076	-0.593944	0.0547638	0.106546	0	2.48197e-08	6080	Nans	0.000300715
-10.554	-0.622398	0.0667411	0.13026	0	1.76938e-06	26222	Nmral1	0.0212909
-8.95227	-0.625283	0.0448339	0.0883146	0	1.43975e-12	21137	Psma6	1.7552e-08
-10.1204	-0.674454	0.0550812	0.107418	0	3.4124e-10	24595	Eef1akmt1	4.14914e-06
-9.27508	-0.716375	0.0486227	0.0957459	0	7.31792e-14	12914	Hbb-bs	8.92786e-10
-9.70097	-0.915793	0.0720338	0.141688	0	1.02336e-10	18917	Hba-a1	1.24533e-06
-10.3434	-0.963115	0.0735805	0.143173	0	1.73307e-11	12913	Hbb-bt	2.11087e-07
-11.1793	-1.10752	0.0993742	0.190604	0	6.22627e-09	29440	Gstp1	7.55371e-05

## Sheet: WT_Radial_Glia
logFC_(Intercept)	logFC_treatmia	se_(Intercept)	se_treatmia	p_(Intercept)	p_treatmia	gene_id	gene	padj_Treat
-11.7362	1.51529	0.144744	0.306513	0	7.6682e-07	3064	Paupar	0.00973785
-11.0085	1.13142	0.0979579	0.204561	0	3.18488e-08	12484	Slco3a1	0.000406901
-10.6705	0.883069	0.0907283	0.186295	0	2.13543e-06	7418	Gm13134	0.0270367
-10.5015	0.75287	0.0707192	0.145896	0	2.46532e-07	190	Ankrd39	0.00313959
-10.4544	0.71935	0.0689443	0.142076	0	4.12392e-07	10693	Hdhd5	0.00524398
-9.53363	0.718571	0.0452762	0.0931341	0	1.20568e-14	75	Jph1	1.55532e-10
-10.0175	0.643089	0.0584615	0.119763	0	7.88764e-08	24114	Samd4	0.00100623
-10.2417	0.642021	0.0633986	0.130103	0	8.02635e-07	19776	Rhbdl3	0.0101911
-9.19839	0.615103	0.0660755	0.133051	0	3.7811e-06	11832	Gm26604	0.0477553
-8.91607	0.612577	0.0371756	0.0758391	0	6.62061e-16	30051	Plce1	8.54721e-12
-7.8119	0.6107	0.060038	0.120062	0	3.64666e-07	9863	Creb5	0.00464037
-9.96831	0.603678	0.0581791	0.118999	0	3.91697e-07	25967	Col2a1	0.004982
-9.95776	0.598156	0.0547374	0.112079	0	9.45486e-08	6455	Cachd1	0.00120578
-9.91362	0.596437	0.05859	0.119666	0	6.22289e-07	14286	Wwc2	0.00790619
-9.22356	0.577156	0.0394606	0.0806392	0	8.23025e-13	27301	Spaca6	1.06063e-08
-9.92112	0.574786	0.0551464	0.112698	0	3.39206e-07	23235	Jmy	0.00431708
-9.76911	0.571953	0.0511579	0.104579	0	4.52301e-08	4564	P2ry14	0.000577544
-9.61307	0.569701	0.0462974	0.0946829	0	1.7774e-09	24628	Spata13	2.2788e-05
-10.1042	0.564485	0.0576732	0.118023	0	1.72845e-06	11705	Lipe	0.0219029
-9.12156	0.554926	0.0386434	0.0787986	0	1.89042e-12	7415	Prdm16	2.43486e-08
-10.0726	0.547938	0.0573391	0.117244	0	2.96145e-06	11697	Erf	0.0374475
-10.0362	0.546919	0.054438	0.111387	0	9.10402e-07	8444	Lrrc8d	0.0115548
-9.60597	0.533104	0.0457985	0.0935324	0	1.20041e-08	20073	Srcin1	0.00015364
-9.90945	0.527723	0.0554229	0.113047	0	3.03915e-06	24751	Slc25a37	0.0384149
-9.75957	0.525052	0.0500715	0.102172	0	2.76333e-07	26735	Boc	0.00351799
-7.87583	0.500539	0.0502793	0.100724	0	6.71614e-07	13698	Kcnq1ot1	0.00853151
-8.99617	0.499436	0.0386391	0.0784664	0	1.95329e-10	20754	Dnmt3a	2.50881e-06
-9.11245	0.498345	0.0382338	0.0778512	0	1.5411e-10	9411	Foxp2	1.98001e-06
-7.95532	0.485662	0.0356111	0.0715559	0	1.14356e-11	21305	Syne2	1.47176e-07
-7.81854	0.471916	0.0225834	0.045817	0	7.04419e-25	14273	Stox2	9.10744e-21
-9.09323	0.464128	0.0357537	0.0727885	0	1.81313e-10	3566	Ralgapa2	2.32897e-06
-9.12311	0.457552	0.0375277	0.0763247	0	2.03724e-09	26628	Heg1	2.61154e-05
-9.722	0.45708	0.0483383	0.0984653	0	3.44989e-06	26794	Cep97	0.0435756
-9.26332	0.441233	0.0458704	0.0928945	0	2.03594e-06	4065	Tfap2c	0.0257811
-9.11503	0.428928	0.0362049	0.0735916	0	5.59297e-09	14506	Slc27a1	7.16347e-05
-9.32725	0.425055	0.0400837	0.0814988	0	1.83348e-07	19292	Rai1	0.00233623
-9.41785	0.421866	0.0412124	0.0837638	0	4.74435e-07	3664	Sox12	0.00603197
-9.22184	0.411918	0.0412874	0.0836426	0	8.4473e-07	29695	Cpsf7	0.0107247
-8.68711	0.409727	0.0306074	0.0621198	0	4.23107e-11	24990	Gpc6	5.44115e-07
-8.0657	0.406593	0.026695	0.0538931	0	4.54235e-14	1501	Vangl2	5.85781e-10
-8.87676	0.40368	0.0341055	0.0691589	0	5.31517e-09	17500	Grik2	6.80873e-05
-8.25151	0.38867	0.0316128	0.0637172	0	1.06123e-09	23756	Kat6b	1.36092e-05
-8.81742	0.386699	0.034645	0.0702219	0	3.65372e-08	28629	Fzd8	0.000466653
-8.99013	0.381334	0.0347223	0.0703938	0	6.0557e-08	5326	Celsr2	0.000772949
-8.8274	0.379799	0.0330195	0.0668751	0	1.35309e-08	27299	Lnpep	0.000173127
-8.45657	0.377625	0.0398894	0.0801917	0	2.48895e-06	127	Adgrb3	0.0314951
-8.82433	0.372978	0.0331419	0.0671413	0	2.77419e-08	30360	Zfp950	0.000354597
-9.23219	0.371953	0.0381573	0.0773916	0	1.53887e-06	27377	Zfp945	0.0195082
-7.32063	0.371872	0.0195735	0.0394272	0	4.02854e-21	25688	Ddx17	5.20568e-17
-7.81131	0.370409	0.0363885	0.0733362	0	4.39899e-07	5458	Neurog2	0.00559331
-9.00718	0.369802	0.0351952	0.0713194	0	2.15844e-07	25331	Trps1	0.00274943
-8.75383	0.368527	0.030417	0.0616663	0	2.28465e-09	10961	Lrp6	2.92823e-05
-8.32128	0.367974	0.0284258	0.057467	0	1.52137e-10	9433	Cttnbp2	1.95481e-06
-8.6523	0.367069	0.0288366	0.0584647	0	3.41907e-10	17407	Rev3l	4.38906e-06
-8.42784	0.362039	0.0375714	0.0756293	0	1.6927e-06	18049	D10Wsu102e	0.0214516
-9.17494	0.361432	0.0381683	0.0773525	0	2.97508e-06	6157	Tmem245	0.0376169
-9.23475	0.360321	0.0372022	0.0754465	0	1.78946e-06	7342	Clstn1	0.0226671
-8.45277	0.35733	0.0370272	0.0745551	0	1.64448e-06	2460	Kcnh7	0.0208438
-8.72682	0.355423	0.0326785	0.0660648	0	7.45211e-08	1842	Sec61a2	0.000950889
-8.38277	0.354685	0.028703	0.0580311	0	9.84005e-10	6333	Mllt3	1.26208e-05
-8.84006	0.354233	0.0304049	0.0616503	0	9.14613e-09	26487	Senp2	0.000117089
-8.57205	0.353341	0.0322856	0.0653033	0	6.27549e-08	21354	Zfp36l1	0.000800941
-8.33897	0.3528	0.0308926	0.0624145	0	1.58101e-08	14242	Sorbs2	0.000202195
-8.68608	0.352182	0.0295799	0.0599107	0	4.14131e-09	20018	Igf2bp1	5.30626e-05
-9.08785	0.351503	0.034695	0.0703139	0	5.76098e-07	19341	Ttc19	0.00732163
-7.82572	0.346504	0.023398	0.0471758	0	2.05821e-13	15212	Ankrd11	2.65344e-09
-8.9404	0.341834	0.0340922	0.0690022	0	7.27199e-07	4213	Zfp512b	0.00923616
-6.65278	0.341202	0.0227949	0.0456635	0	7.89282e-14	4767	Gm3764	1.0177e-09
-8.21016	0.337565	0.0248427	0.0502407	0	1.83039e-11	29309	Setbp1	2.35497e-07
-8.89132	0.335712	0.0348334	0.0704656	0	1.89603e-06	9488	Ccdc136	0.0240113
-7.35471	0.33451	0.016555	0.0334488	0	1.51383e-23	21380	Srsf5	1.95663e-19
-8.77923	0.329143	0.030644	0.0620055	0	1.10663e-07	1925	Mllt10	0.00141106
-8.92349	0.326755	0.0345421	0.0698601	0	2.90708e-06	10564	Srgap3	0.0367659
-6.24438	0.324058	0.011821	0.0238176	0	3.69779e-42	8942	Auts2	4.78494e-38
-7.76574	0.323501	0.0203995	0.0412172	0	4.20428e-15	4710	Trim2	5.42562e-11
-8.46021	0.316437	0.0283519	0.0572895	0	3.32368e-08	2077	Notch1	0.000424567
-8.67304	0.315327	0.0309961	0.0626441	0	4.813e-07	4467	Sclt1	0.00611876
-8.03218	0.311714	0.0324395	0.0650697	0	1.66391e-06	16833	Dhx30	0.0210884
-7.47348	0.305358	0.0192568	0.0388618	0	3.9172e-15	15980	Ncam1	5.05553e-11
-7.02226	0.294901	0.019471	0.0391006	0	4.62429e-14	23185	C130071C03Rik	5.96302e-10
-8.76978	0.291271	0.0305769	0.0618066	0	2.44558e-06	7630	Rsbn1l	0.0309512
-8.72324	0.288946	0.0307218	0.0620641	0	3.23043e-06	20780	Atad2b	0.0408262
-6.41868	0.288464	0.0228432	0.0456642	0	2.66568e-10	13801	Arglu1	3.42274e-06
-8.18079	0.280852	0.0238945	0.0482371	0	5.80397e-09	1507	Dcaf8	7.43256e-05
-8.11897	0.275082	0.0234901	0.0473932	0	6.46578e-09	13799	Efnb2	8.27878e-05
-8.06811	0.266109	0.0226393	0.0456752	0	5.67353e-09	6133	Fsd1l	7.26609e-05
-7.85894	0.265045	0.0255947	0.0514547	0	2.59062e-07	12470	Chd2	0.00329838
-8.2987	0.253161	0.0259247	0.0522995	0	1.29443e-06	25952	Slc38a1	0.0164134
-7.9289	0.25109	0.022559	0.0454225	0	3.24137e-08	24847	Tsc22d1	0.000414084
-8.40008	0.247512	0.0262781	0.0530018	0	3.01378e-06	13847	Ankrd10	0.0380972
-8.12933	0.242951	0.0227756	0.0459254	0	1.22242e-07	14057	Nsd3	0.00155847
-7.95862	0.242242	0.0228495	0.0460346	0	1.42359e-07	23211	Ssbp2	0.00181451
-6.01279	0.235937	0.0228685	0.0456794	0	2.40345e-07	29239	Tcf4	0.00306103
-7.85343	0.233362	0.0204281	0.0411567	0	1.42726e-08	8457	Zfp644	0.00018259
-7.57337	0.229177	0.0184779	0.0372141	0	7.35077e-10	25905	Kif21a	9.43178e-06
-7.8697	0.225838	0.0200481	0.0403905	0	2.25302e-08	4585	Dhx36	0.000288026
-7.85801	0.216538	0.02196	0.044206	0	9.66308e-07	31000	Efnb1	0.0122625
-8.04006	0.211506	0.0210552	0.0424053	0	6.10945e-07	12687	Crebzf	0.00776266
-7.83146	0.197544	0.020556	0.0413242	0	1.74996e-06	24961	Rbm26	0.0221703
-7.56432	0.196472	0.0176291	0.0354688	0	3.03707e-08	4381	Ttc14	0.000388076
-7.64148	0.17862	0.0191002	0.0384082	0	3.31026e-06	21086	Foxg1	0.0418251
-7.43574	0.173299	0.0168978	0.0339635	0	3.35155e-07	17242	Bclaf1	0.00426586
-7.11397	0.17068	0.0156236	0.0313923	0	5.41842e-08	28685	Cdh2	0.000691661
-7.18261	0.16083	0.0149404	0.0300161	0	8.40969e-08	9810	Tra2a	0.00107274
-5.6588	0.159655	0.0107193	0.0215139	0	1.16246e-13	3177	Meis2	1.49876e-09
-6.46712	0.116928	0.0114965	0.0230484	0	3.91249e-07	3781	Rbm39	0.00497679
-7.39265	-0.15614	0.0168825	0.0335443	0	3.24408e-06	20533	Sumo2	0.0409922
-6.05305	-0.159511	0.0149001	0.0296888	0	7.75318e-08	701	Ptma	0.00098915
-7.28253	-0.164007	0.0178572	0.0355491	0	3.95896e-06	20873	Pdia6	0.0499818
-7.69263	-0.194761	0.0208437	0.0414259	0	2.58361e-06	4355	Sec62	0.0326904
-7.84504	-0.203113	0.0218917	0.0434757	0	2.98468e-06	6971	Atpif1	0.0377323
-8.07745	-0.211095	0.0226807	0.0449515	0	2.65235e-06	29668	Eef1g	0.0335523
-6.90949	-0.212226	0.015953	0.031729	0	2.25173e-11	21781	Ckb	2.89662e-07
-7.46977	-0.212627	0.0185552	0.0368306	0	7.7824e-09	6734	Ybx1	9.9638e-05
-6.34274	-0.21366	0.0180699	0.0359916	0	2.91379e-09	9293	Hmgb1	3.73431e-05
-7.60196	-0.214788	0.0197496	0.0392027	0	4.27932e-08	23846	Selenok	0.000546512
-6.494	-0.215405	0.0206044	0.0410185	0	1.50934e-07	28105	Hsp90ab1	0.00192366
-7.6219	-0.219862	0.022746	0.0452735	0	1.1959e-06	2273	Hspa5	0.0151712
-7.86511	-0.227569	0.0229068	0.0454814	0	5.62793e-07	8647	Dynll1	0.00715309
-8.25919	-0.228251	0.0245432	0.0485884	0	2.63175e-06	10360	Pcbp1	0.0332969
-8.10489	-0.228553	0.0229561	0.0454526	0	4.94638e-07	26027	Tmbim6	0.00628784
-7.5438	-0.230614	0.020329	0.0403892	0	1.13123e-08	20532	Jpt1	0.000144797
-7.50363	-0.233531	0.0204745	0.040695	0	9.54882e-09	12213	Ftl1	0.000122234
-8.12903	-0.237194	0.0226629	0.0448414	0	1.22565e-07	9050	Gnb2	0.00156246
-8.23182	-0.237911	0.0251332	0.0497999	0	1.7763e-06	25735	Rbx1	0.0225022
-7.83197	-0.240244	0.0230808	0.0458222	0	1.58015e-07	11204	Ube2s	0.00201375
-8.09701	-0.248406	0.0247329	0.0490144	0	4.01972e-07	27877	Ddah2	0.00511188
-8.02639	-0.250398	0.0238106	0.0472071	0	1.13143e-07	21467	Tmed10	0.00144257
-8.39833	-0.252273	0.0275598	0.0545928	0	3.81892e-06	7366	Park7	0.0482291
-8.15159	-0.253956	0.0270982	0.0538024	0	2.35647e-06	29614	Cox8a	0.0298282
-6.71108	-0.256601	0.0145507	0.0289166	0	7.06678e-19	8755	Rpl6	9.12958e-15
-7.90095	-0.257292	0.024087	0.0477995	0	7.33608e-08	27407	Elob	0.000936158
-7.55025	-0.257639	0.0192441	0.0381533	0	1.45082e-11	6903	Marcksl1	1.86692e-07
-7.856	-0.265281	0.0203478	0.0402364	0	4.30848e-11	30876	Rpl10	5.54027e-07
-7.259	-0.266195	0.0168994	0.0335013	0	1.92923e-15	14681	Prdx2	2.49025e-11
-7.77932	-0.269059	0.0203869	0.040355	0	2.60523e-11	18485	Cdk4	3.35111e-07
-8.16246	-0.272468	0.0268654	0.0532602	0	3.12424e-07	21184	Fkbp3	0.00397685
-8.59248	-0.272832	0.0296891	0.0587297	0	3.39158e-06	23719	Rtraf	0.0428424
-7.84642	-0.276657	0.0218272	0.0432302	0	1.5577e-10	14254	Slc25a4	2.00118e-06
-8.46691	-0.276761	0.0288882	0.0571894	0	1.30247e-06	16412	Cox7a2	0.0165141
-8.44605	-0.277982	0.0281471	0.0556921	0	5.99401e-07	31223	Bex2	0.00761659
-8.39738	-0.278705	0.028762	0.0569734	0	9.98992e-07	11896	Psenen	0.0126762
-8.31305	-0.281404	0.0273635	0.054186	0	2.06596e-07	18559	Myl6	0.00263203
-8.45771	-0.285121	0.0295078	0.0584179	0	1.05703e-06	194	Cox5b	0.0134105
-7.95368	-0.285375	0.022004	0.0435189	0	5.47197e-11	16074	Rcn2	7.03531e-07
-8.29161	-0.285781	0.0269817	0.0534188	0	8.80452e-08	358	Hspe1	0.00112293
-8.16418	-0.287252	0.0256014	0.0506945	0	1.4589e-08	1066	Snrpe	0.000186608
-7.10178	-0.293577	0.0154334	0.0305674	0	7.6714e-22	11163	Rps9	9.91452e-18
-8.77065	-0.293717	0.0313884	0.0619535	0	2.12741e-06	31177	Tspan6	0.0269372
-8.33173	-0.296954	0.026487	0.0523714	0	1.42678e-08	21447	Npc2	0.000182542
-8.14441	-0.297424	0.0236931	0.0468172	0	2.11303e-10	12173	Prmt1	2.71355e-06
-8.74463	-0.297489	0.0326169	0.0644561	0	3.92386e-06	6038	Clta	0.0495505
-8.82864	-0.302265	0.032733	0.0646475	0	2.93128e-06	8167	Paics	0.037069
-7.27181	-0.306145	0.0271827	0.0540361	0	1.46533e-08	23706	Rpl15	0.000187416
-8.71247	-0.308357	0.0307709	0.0607642	0	3.88211e-07	28817	Paip2	0.00493921
-7.15643	-0.308858	0.0315729	0.062827	0	8.83281e-07	20095	Rpl19	0.0112115
-8.52094	-0.308945	0.0286242	0.0565547	0	4.68809e-08	2219	Swi5	0.000598575
-8.77912	-0.310161	0.0310018	0.0611375	0	3.91227e-07	14804	Nudt21	0.00497679
-7.77296	-0.310298	0.0220986	0.0437732	0	1.35313e-12	26399	Ranbp1	1.74351e-08
-7.55915	-0.31197	0.0189534	0.0375003	0	8.86231e-17	14626	Tecr	1.14439e-12
-7.68653	-0.31407	0.0197563	0.0390439	0	8.69356e-16	17888	Bsg	1.12225e-11
-8.95318	-0.314595	0.0342419	0.0675436	0	3.19835e-06	304	Slc39a10	0.0404239
-8.62916	-0.314737	0.0296531	0.0585137	0	7.49616e-08	8998	Mdh2	0.000956435
-7.83377	-0.31484	0.0221904	0.043918	0	7.56444e-13	19172	Hint1	9.74906e-09
-8.59028	-0.315024	0.0295908	0.0584371	0	7.01372e-08	17921	Atp5d	0.00089509
-7.55633	-0.316599	0.0230261	0.0456728	0	4.15225e-12	29524	Cfl1	5.34602e-08
-8.24874	-0.3166	0.0239883	0.0472952	0	2.1696e-11	19536	Pfn1	2.79119e-07
-8.82967	-0.317109	0.0331602	0.0654441	0	1.26296e-06	5074	Rbm8a	0.0160193
-8.262	-0.317468	0.0259324	0.0512385	0	5.79557e-10	20525	Atp5h	7.43861e-06
-8.58706	-0.319813	0.0318902	0.06307	0	3.96211e-07	1639	Cnih4	0.00503902
-7.81371	-0.320425	0.0313277	0.0622013	0	2.58518e-07	17931	Rps15	0.00329172
-8.37551	-0.322772	0.0287854	0.056959	0	1.45541e-08	11902	Cox6b1	0.000186177
-8.58859	-0.323544	0.0309541	0.0611716	0	1.22903e-07	3328	Dut	0.00156665
-8.69015	-0.32509	0.0332268	0.065711	0	7.52593e-07	28852	Ndufa2	0.00955793
-8.99319	-0.32528	0.0357078	0.0704839	0	3.93189e-06	21826	Crip2	0.0496479
-8.85146	-0.325708	0.0334524	0.0659884	0	7.98046e-07	29510	Banf1	0.0101336
-8.87919	-0.326249	0.0340896	0.0673042	0	1.25102e-06	11431	Calm3	0.0158691
-7.68217	-0.328508	0.0210669	0.0417067	0	3.36321e-15	8923	Chchd2	4.3409e-11
-8.89686	-0.32919	0.0336239	0.0663337	0	6.95456e-07	6848	Psmb2	0.00883368
-7.67118	-0.330502	0.0355724	0.0707361	0	2.97805e-06	16983	Rpl14	0.0376515
-7.58389	-0.333145	0.0313319	0.0622456	0	8.69364e-08	4088	Gnas	0.00110887
-9.03463	-0.333386	0.0358684	0.0707093	0	2.41855e-06	6561	Txndc12	0.0306116
-7.43174	-0.334803	0.0180471	0.0356812	0	6.40126e-21	20213	Eif1	8.27107e-17
-7.98339	-0.336	0.0352312	0.0699782	0	1.57484e-06	31192	Rpl36a	0.0199627
-8.62817	-0.338113	0.0293236	0.0577984	0	4.91981e-09	3775	Ergic3	6.30326e-05
-7.99445	-0.338703	0.0237094	0.0468868	0	5.05368e-13	4253	Fabp5	6.5147e-09
-6.60566	-0.338888	0.014668	0.0291208	0	2.66187e-31	19348	Ubb	3.44393e-27
-8.99965	-0.341166	0.0366979	0.0724263	0	2.47085e-06	5575	Adh5	0.0312686
-6.40059	-0.342007	0.0243813	0.0485174	0	1.79992e-12	27931	Tubb5	2.31847e-08
-8.54091	-0.34402	0.0319596	0.0632116	0	5.25795e-08	2000	Tubb4b	0.00067123
-8.43775	-0.344887	0.0272485	0.0537284	0	1.37089e-10	5257	Atp5f1	1.76187e-06
-7.88819	-0.345234	0.0211404	0.0417127	0	1.2686e-16	19027	Rack1	1.63801e-12
-8.3912	-0.345313	0.0278298	0.0549453	0	3.28563e-10	19960	Nme1	4.2181e-06
-8.21903	-0.345475	0.0269031	0.0532091	0	8.42629e-11	16105	Cox5a	1.0832e-06
-7.94687	-0.349178	0.0364021	0.0723052	0	1.37068e-06	9374	Sem1	0.0173774
-8.9902	-0.349643	0.0360524	0.0710511	0	8.60993e-07	4985	Psmb4	0.0109294
-8.95884	-0.349719	0.0370189	0.0731235	0	1.73053e-06	24823	Esd	0.0219275
-8.1278	-0.349867	0.0257893	0.0509753	0	6.72077e-12	24468	Dad1	8.65165e-08
-7.71746	-0.350231	0.0214639	0.042461	0	1.60669e-16	21590	Calm1	2.0744e-12
-7.10312	-0.351248	0.0293102	0.0582933	0	1.68555e-09	7070	Rpl11	2.16121e-05
-8.81713	-0.351456	0.032308	0.0636465	0	3.35165e-08	2029	Edf1	0.000428106
-9.0923	-0.352512	0.0383849	0.0757187	0	3.23129e-06	4196	Ppdpf	0.0408338
-8.67477	-0.354896	0.0306045	0.0603388	0	4.06034e-09	25335	Eif3h	5.20292e-05
-8.20145	-0.355377	0.0250152	0.0493667	0	6.07855e-13	15878	Rps25	7.83464e-09
-9.22567	-0.355486	0.039121	0.0770294	0	3.93223e-06	2349	Psmb7	0.0496483
-6.86451	-0.357936	0.0176267	0.0350398	0	1.69683e-24	14332	Hmgb2	2.19367e-20
-7.66219	-0.360368	0.0196593	0.038818	0	1.63949e-20	25707	Rpl3	2.11823e-16
-8.84857	-0.362183	0.0355846	0.0702468	0	2.52466e-07	30154	Ndufb8	0.0032149
-8.12506	-0.362656	0.0288156	0.0571408	0	2.1996e-10	15872	H2afx	2.8245e-06
-8.50684	-0.362751	0.0298716	0.0589684	0	7.66959e-10	1424	Tmco1	9.84008e-06
-8.56922	-0.362919	0.0306999	0.0605983	0	2.11232e-09	24539	Nedd8	2.70757e-05
-8.78983	-0.363139	0.0329406	0.0649469	0	2.25346e-08	2573	Atp5g3	0.00028806
-8.96219	-0.364067	0.0376361	0.0742937	0	9.5657e-07	27560	Atp6v0e	0.0121398
-9.16563	-0.365944	0.0389346	0.0767428	0	1.85653e-06	19252	Hist3h2ba	0.0235149
-6.28049	-0.367885	0.0182524	0.0363139	0	4.03766e-24	7031	Stmn1	5.21908e-20
-8.30071	-0.369891	0.0281199	0.0555646	0	2.7957e-11	4815	Krtcap2	3.59583e-07
-8.30323	-0.370637	0.0244806	0.0481527	0	1.39177e-14	20904	Ywhaq	1.79524e-10
-8.85909	-0.370653	0.0338781	0.0667416	0	2.79909e-08	9273	Pomp	0.000357752
-7.67444	-0.372111	0.0215218	0.0425776	0	2.33939e-18	3742	Eif2s2	3.02156e-14
-6.868	-0.373673	0.0142156	0.028109	0	2.51721e-40	1627	H3f3a	3.25701e-36
-8.22227	-0.374113	0.0279185	0.0551926	0	1.2158e-11	29679	Fth1	1.56461e-07
-8.51566	-0.375004	0.0296785	0.0585369	0	1.49105e-10	27282	Psmb1	1.91614e-06
-9.09189	-0.375049	0.0406148	0.0801652	0	2.89053e-06	9615	Mrps33	0.0365623
-8.67383	-0.375698	0.0321214	0.0633563	0	3.0306e-09	18550	Cnpy2	3.88372e-05
-8.54827	-0.376514	0.0314523	0.0621315	0	1.36162e-09	18581	Sarnp	1.74601e-05
-8.24545	-0.377106	0.0273422	0.0540382	0	2.98326e-12	4156	Psma7	3.84155e-08
-7.53528	-0.377798	0.024607	0.0489166	0	1.13346e-14	13186	Arl6ip1	1.46228e-10
-8.4064	-0.377799	0.0312394	0.061749	0	9.4579e-10	25200	Cct5	1.21326e-05
-9.01984	-0.379334	0.0372298	0.0733368	0	2.30993e-07	29603	Fkbp2	0.00294216
-8.98799	-0.379362	0.0378989	0.0747661	0	3.8957e-07	6789	Ndufs5	0.00495611
-7.45512	-0.38138	0.0188912	0.0373368	0	1.70596e-24	11351	Rps5	2.20529e-20
-8.5071	-0.383886	0.0281697	0.055468	0	4.48915e-12	13881	Lamp1	5.77933e-08
-7.84877	-0.386903	0.0225886	0.0446179	0	4.26529e-18	448	Eef1b2	5.50862e-14
-8.47726	-0.387186	0.0282109	0.0555635	0	3.20692e-12	19525	Psmb6	4.12923e-08
-8.26365	-0.387881	0.0260076	0.0512829	0	3.92219e-14	16211	Rpl4	5.05845e-10
-7.34902	-0.389127	0.0179608	0.035492	0	5.70558e-28	16250	Ppib	7.37902e-24
-8.6227	-0.389194	0.0309116	0.060913	0	1.66588e-10	18824	Mdh1	2.13999e-06
-8.73276	-0.389274	0.034647	0.0684233	0	1.27637e-08	19138	Uqcrq	0.000163324
-8.45957	-0.3904	0.041171	0.0816441	0	1.73796e-06	30513	Ndufb11	0.0220199
-8.47368	-0.394149	0.0294037	0.0579914	0	1.07052e-11	27876	Clic1	1.37786e-07
-8.61328	-0.395624	0.0318569	0.0628025	0	2.98624e-10	5107	Phgdh	3.83403e-06
-7.43384	-0.397802	0.018203	0.0359371	0	1.76558e-28	2086	Rpl7a	2.28378e-24
-9.12461	-0.397934	0.0396879	0.078176	0	3.57615e-07	17166	Sf3b5	0.004551
-8.75452	-0.39849	0.0330728	0.0651709	0	9.68414e-10	11828	Eif3k	1.24219e-05
-9.1555	-0.398608	0.0390393	0.0768633	0	2.1493e-07	31394	Eif1ax	0.002738
-8.77381	-0.399436	0.0361168	0.0713321	0	2.1476e-08	23254	Tbca	0.000274571
-9.22714	-0.399454	0.0427943	0.0843728	0	2.19716e-06	3144	Emc4	0.027816
-8.84726	-0.399747	0.0332098	0.0653294	0	9.41932e-10	22183	Psma2	1.2084e-05
-8.3546	-0.403174	0.0262702	0.0516954	0	6.23847e-15	4787	Ssr2	8.04949e-11
-6.72479	-0.405031	0.0137576	0.0272028	0	3.86642e-50	18743	Ppia	5.00353e-46
-8.79889	-0.407142	0.0334633	0.0659094	0	6.52111e-10	14625	Ndufb7	8.3692e-06
-8.14164	-0.407859	0.0367508	0.0728343	0	2.14577e-08	6521	Tmem59	0.000274359
-8.28344	-0.4085	0.0248607	0.0488809	0	6.43058e-17	3420	Snrpb	8.30445e-13
-8.58406	-0.412662	0.0294483	0.0579329	0	1.05521e-12	20081	Psmb3	1.35974e-08
-9.09622	-0.413607	0.0378648	0.074491	0	2.8171e-08	7040	Tmem50a	0.000360025
-8.97565	-0.415123	0.0346156	0.0680224	0	1.0426e-09	23675	Psmd6	1.33714e-05
-8.92515	-0.415327	0.0340109	0.0668478	0	5.19756e-10	19126	Skp1a	6.67159e-06
-7.53243	-0.416133	0.0419334	0.0835033	0	6.24665e-07	14808	Mt3	0.00793575
-8.08267	-0.418142	0.0241954	0.0476583	0	1.72792e-18	23308	Btf3	2.23195e-14
-8.91317	-0.41821	0.0335029	0.0658129	0	2.09074e-10	26456	Ap2m1	2.68513e-06
-8.86537	-0.418986	0.033138	0.0650952	0	1.22247e-10	18565	Pa2g4	1.57124e-06
-8.69958	-0.419244	0.0317131	0.0623884	0	1.81844e-11	24484	Psmb5	2.33979e-07
-9.43311	-0.424038	0.0415569	0.0814466	0	1.92609e-07	16799	Uqcrc1	0.00245403
-8.45469	-0.424794	0.0275439	0.054182	0	4.50095e-15	7094	Cdc42	5.80803e-11
-7.48461	-0.4257	0.0191096	0.037713	0	1.50583e-29	8909	Ran	1.94809e-25
-7.41664	-0.426525	0.0196709	0.0388901	0	5.47946e-28	12721	Ndufc2	7.08714e-24
-8.61129	-0.427685	0.0301803	0.0593663	0	5.8401e-13	1870	Atp5c1	7.52789e-09
-8.93959	-0.42937	0.0434717	0.0860135	0	5.97901e-07	19184	Sparc	0.00759812
-9.17442	-0.432005	0.0386082	0.0758517	0	1.23093e-08	9082	Cops6	0.000157535
-9.65068	-0.435313	0.0472784	0.0926849	0	2.64408e-06	5040	Sf3b4	0.0334503
-7.53521	-0.438374	0.02071	0.040928	0	9.0503e-27	18744	H2afv	1.1702e-22
-6.08659	-0.439878	0.0357793	0.0712366	0	6.62099e-10	5555	H2afz	8.49671e-06
-9.10232	-0.445977	0.0388653	0.0764396	0	5.39962e-09	6907	Eif3i	6.91637e-05
-9.42913	-0.449784	0.0421116	0.0825162	0	5.01266e-08	26699	Adprh	0.000639966
-7.76372	-0.456275	0.0410186	0.0814751	0	2.14129e-08	64	Rpl7	0.000273807
-8.09528	-0.45792	0.0244306	0.0481017	0	1.73464e-21	6329	Rps6	2.24167e-17
-9.41787	-0.45916	0.0412155	0.0806572	0	1.25018e-08	10601	Sec13	0.000159986
-8.65704	-0.459579	0.0470635	0.0933766	0	8.5759e-07	3687	Tpx2	0.0108871
-9.79776	-0.459672	0.050475	0.098854	0	3.31911e-06	10969	Gpr19	0.0419336
-8.71586	-0.46183	0.0306776	0.0601916	0	1.68469e-14	14580	Rbmxl1	2.17291e-10
-8.94253	-0.462877	0.036734	0.0722734	0	1.5083e-10	3748	Dynlrb1	1.93816e-06
-8.99124	-0.465938	0.0360372	0.0707308	0	4.47354e-11	5319	Psma5	5.75208e-07
-8.87979	-0.469323	0.0367362	0.0723324	0	8.67396e-11	18164	Ndufa12	1.11495e-06
-8.93301	-0.475995	0.0346239	0.067933	0	2.43779e-12	7169	Sdhb	3.13963e-08
-9.43264	-0.476025	0.0437922	0.0858265	0	2.91666e-08	11686	Rabac1	0.00037272
-9.03939	-0.479686	0.037568	0.0737756	0	7.92797e-11	17613	Ppa1	1.01922e-06
-9.33967	-0.491769	0.0510422	0.100606	0	1.01837e-06	5299	Gstm5	0.0129211
-9.66008	-0.49469	0.0483679	0.0947036	0	1.75517e-07	15467	Eif3g	0.00223661
-6.90346	-0.495797	0.0514015	0.102342	0	1.2692e-06	947	Dbi	0.0160973
-9.14776	-0.499876	0.037552	0.0735255	0	1.05591e-11	9763	Pdia4	1.35917e-07
-8.93545	-0.500057	0.0422833	0.0833891	0	2.01409e-09	6168	Txn1	2.58207e-05
-8.39268	-0.505357	0.0544162	0.108039	0	2.90327e-06	17751	Snrpd3	0.0367206
-8.79596	-0.513565	0.0474522	0.0938187	0	4.39941e-08	14370	Cpe	0.000561805
-9.05369	-0.517206	0.0492128	0.0971822	0	1.02621e-07	28348	Ndufv2	0.00130862
-9.68946	-0.518972	0.0545613	0.107184	0	1.28615e-06	9798	Tmem176b	0.0163096
-6.77895	-0.522839	0.0150822	0.0297288	0	3.09992e-69	10798	Gapdh	4.01254e-65
-9.90248	-0.525674	0.0554676	0.108525	0	1.27391e-06	13293	Nsmce1	0.0161557
-9.02478	-0.529352	0.0381657	0.0748898	0	1.56712e-12	27886	Csnk2b	2.01892e-08
-9.02762	-0.533372	0.0410157	0.0806779	0	3.81393e-11	21137	Psma6	4.9051e-07
-8.58612	-0.535783	0.0310066	0.0608746	0	1.35096e-18	4803	Fdps	1.74517e-14
-9.31712	-0.54407	0.0583444	0.115177	0	2.31509e-06	2533	Hat1	0.0293068
-8.77233	-0.545487	0.0472307	0.0933572	0	5.12683e-09	11049	Ldhb	6.56798e-05
-9.67282	-0.54651	0.0496398	0.0970775	0	1.80605e-08	11422	Ap2s1	0.000230958
-8.46557	-0.546793	0.0389634	0.0771949	0	1.40784e-12	12914	Hbb-bs	1.81386e-08
-7.20221	-0.554866	0.0179727	0.0354378	0	2.95385e-55	26010	Tuba1b	3.82288e-51
-8.07947	-0.556567	0.0262463	0.0516066	0	4.06158e-27	6648	Prdx1	5.25203e-23
-8.2335	-0.571468	0.0268713	0.052736	0	2.31445e-27	16705	Manf	2.99305e-23
-8.23293	-0.572384	0.0261089	0.0511771	0	4.86321e-29	30605	Slc25a5	6.29105e-25
-8.74211	-0.583952	0.0422538	0.0834623	0	2.62255e-12	3938	Ube2c	3.37732e-08
-9.62134	-0.617746	0.0617119	0.121514	0	3.70094e-07	12913	Hbb-bt	0.00470907
-9.74212	-0.625861	0.0683578	0.13466	0	3.35644e-06	18837	Commd1	0.0424019
-9.67447	-0.633095	0.0582065	0.114307	0	3.05032e-08	16294	Ccnb2	0.00038974
-7.34017	-0.654306	0.0207045	0.040803	0	7.19054e-58	3597	Cst3	9.30672e-54
-10.3007	-0.657317	0.0707005	0.137909	0	1.87626e-06	31286	Kcne1l	0.0237628
-6.7031	-0.657424	0.0536096	0.106727	0	7.28121e-10	17559	Fabp7	9.34325e-06
-9.39672	-0.720381	0.0520958	0.102168	0	1.77727e-12	18919	Hba-a2	2.28948e-08
-9.07026	-0.735494	0.0479682	0.0943367	0	6.36567e-15	18917	Hba-a1	8.21299e-11
-10.3342	-0.756717	0.0672313	0.130125	0	6.0528e-09	26461	Alg3	7.75061e-05
-10.6289	-0.780486	0.0804188	0.155761	0	5.42106e-07	3025	Apip	0.00689071
-10.6605	-1.01036	0.101283	0.197099	0	2.95684e-07	22351	Hist1h3e	0.00376406

## Sheet: WT_IPC
logFC_(Intercept)	logFC_treatmia	se_(Intercept)	se_treatmia	p_(Intercept)	p_treatmia	gene_id	gene	padj_Treat
-8.83329	0.601522	0.0524108	0.115987	0	2.14723e-07	26759	Plcxd2	0.00261275
-6.97309	0.373375	0.0252148	0.0535726	0	3.18034e-12	8567	Miat	3.87365e-08
-6.17216	0.217805	0.0182775	0.0381692	0	1.15457e-08	6301	Nfib	0.000140512
-5.93373	0.200736	0.0145569	0.030302	0	3.48346e-11	8942	Auts2	4.24251e-07
-6.96974	-0.229359	0.0234285	0.0471663	0	1.15752e-06	18743	Ppia	0.0140789
-5.90985	-0.238803	0.0189126	0.038426	0	5.14492e-10	6067	Igfbpl1	6.26394e-06
-7.00699	-0.251402	0.0248347	0.0499985	0	4.95143e-07	14681	Prdx2	0.00602441
-6.45763	-0.264981	0.0219519	0.0443869	0	2.37528e-09	19348	Ubb	2.89143e-05
-6.27389	-0.298646	0.0208847	0.0422248	0	1.51888e-12	7031	Stmn1	1.85015e-08
-7.87845	-0.337925	0.0364523	0.0726479	0	3.29461e-06	523	Igfbp2	0.0400657
-7.05975	-0.342656	0.0260109	0.0520411	0	4.56905e-11	16250	Ppib	5.56419e-07
-7.08963	-0.343888	0.0261383	0.0522841	0	4.79049e-11	10798	Gapdh	5.83338e-07
-7.60681	-0.378641	0.0298034	0.0587957	0	1.1951e-10	20804	Laptm4a	1.45516e-06
-7.92313	-0.380097	0.0342159	0.0674701	0	1.76527e-08	17888	Bsg	0.000214815
-8.49919	-0.452795	0.0459862	0.0901387	0	5.07865e-07	25200	Cct5	0.00617869
-8.52024	-0.477081	0.0486314	0.09552	0	5.8969e-07	24468	Dad1	0.00717299
-7.73175	-0.531065	0.0365907	0.0721983	0	1.90006e-13	3597	Cst3	2.31465e-09
-8.83874	-0.534938	0.0548414	0.106848	0	5.54169e-07	9273	Pomp	0.00674147
-8.75837	-0.582003	0.0516157	0.0996146	0	5.14071e-09	7040	Tmem50a	6.25676e-05
-8.49092	-0.748737	0.0632438	0.125096	0	2.16018e-09	12914	Hbb-bs	2.62981e-05
-9.38252	-0.786521	0.0864781	0.168635	0	3.10044e-06	12913	Hbb-bt	0.0377076
-9.09233	-0.884539	0.0777218	0.150849	0	4.52537e-09	18917	Hba-a1	5.50828e-05

## Sheet: WT_Migrating_Neurons
logFC_(Intercept)	logFC_treatmia	se_(Intercept)	se_treatmia	p_(Intercept)	p_treatmia	gene_id	gene	padj_Treat
-11.8472	1.69054	0.169512	0.365103	0	3.65126e-06	20619	Dnah17	0.0433404
-10.0648	0.758735	0.0569537	0.119422	0	2.10583e-10	14400	Gm15991	2.53268e-06
-8.99673	0.699063	0.0671998	0.135169	0	2.31882e-07	29612	Flrt1	0.00276798
-9.82856	0.5748	0.051735	0.107087	0	7.97965e-08	17355	Rnf217	0.000954366
-7.92606	0.504895	0.0393028	0.0787708	0	1.45834e-10	12709	Tenm4	1.75438e-06
-8.7298	0.454457	0.0314627	0.0646262	0	2.03477e-12	21598	Ccdc88c	2.4523e-08
-9.35762	0.453006	0.0401743	0.0826766	0	4.2712e-08	13485	Fam53b	0.000511391
-7.96374	0.44387	0.028774	0.0581778	0	2.35584e-14	15212	Ankrd11	2.84185e-10
-7.69409	0.429862	0.0192168	0.039352	0	8.8973e-28	8567	Miat	1.07586e-23
-7.31844	0.422159	0.0216437	0.044018	0	8.75894e-22	13698	Kcnq1ot1	1.05896e-17
-9.08818	0.401815	0.035426	0.0726886	0	3.24096e-08	8837	Vps37b	0.000388235
-9.2691	0.381659	0.0378246	0.0775745	0	8.65834e-07	8492	Pcgf3	0.0103138
-9.03761	0.381508	0.0347033	0.0710679	0	7.95177e-08	21567	Spata7	0.000951111
-9.08741	0.358352	0.0365187	0.0746673	0	1.59211e-06	5779	Clvs1	0.0189429
-8.03505	0.344859	0.0209446	0.0427981	0	7.76829e-16	7359	Rere	9.37555e-12
-8.69077	0.3262	0.0332228	0.0673883	0	1.2945e-06	6844	Ago1	0.015411
-8.91644	0.322908	0.0340258	0.0694112	0	3.28566e-06	26677	Golgb1	0.0390205
-8.83529	0.322245	0.0315277	0.0643509	0	5.51046e-07	5294	Ahcyl1	0.00656791
-9.05277	0.319728	0.033221	0.0679045	0	2.49545e-06	19881	Ints2	0.0296559
-7.25137	0.316223	0.0170394	0.0346309	0	6.77074e-20	18857	Bcl11a	8.18244e-16
-8.2717	0.314031	0.0338708	0.0681411	0	4.05515e-06	8071	Limch1	0.0481184
-7.36949	0.309625	0.0234758	0.0471251	0	5.02174e-11	25688	Ddx17	6.04466e-07
-8.53592	0.301378	0.0265769	0.0542181	0	2.71902e-08	23682	Slc4a7	0.000325874
-7.21361	0.298832	0.0291493	0.0582047	0	2.83408e-07	8682	Srrm4	0.00338049
-8.54573	0.2969	0.0272413	0.0555523	0	9.06645e-08	30863	L1cam	0.00108398
-8.23979	0.287197	0.0291085	0.058644	0	9.71599e-07	4084	Stx16	0.0115708
-7.70571	0.284311	0.0188169	0.0382681	0	1.09045e-13	4332	Tnik	1.31508e-09
-8.22374	0.280751	0.0236048	0.0480514	0	5.13536e-09	1501	Vangl2	6.16449e-05
-8.50264	0.276678	0.025676	0.0523125	0	1.23029e-07	19833	Taf15	0.00147045
-8.0506	0.276034	0.0221323	0.0450288	0	8.77895e-10	25952	Slc38a1	1.05497e-05
-7.76042	0.271014	0.0217257	0.0441182	0	8.10317e-10	3318	Sema6d	9.74001e-06
-8.05318	0.262685	0.0209771	0.0426711	0	7.45846e-10	19919	Srsf1	8.96582e-06
-5.80105	0.25806	0.0235345	0.046777	0	3.4521e-08	8942	Auts2	0.000413493
-8.06666	0.253259	0.0234409	0.047432	0	9.32498e-08	12687	Crebzf	0.0011148
-8.14992	0.251717	0.0222981	0.045328	0	2.80407e-08	27941	Ppp1r10	0.00033604
-8.14727	0.24984	0.0257135	0.0519257	0	1.49811e-06	29171	Nedd4l	0.0178276
-5.62337	0.248671	0.00946562	0.019079	0	7.866e-39	6301	Nfib	9.51392e-35
-8.14511	0.244148	0.0233667	0.0474602	0	2.68547e-07	24695	Fzd3	0.0032043
-8.42853	0.242968	0.0258104	0.0524561	0	3.62444e-06	19136	Aff4	0.0430257
-8.01315	0.237806	0.0216118	0.0438737	0	5.95197e-08	10994	Atf7ip	0.000712212
-8.04301	0.228927	0.0240534	0.0487767	0	2.68745e-06	21713	Bcl11b	0.0319296
-8.24542	0.220606	0.0233526	0.0473933	0	3.2432e-06	28719	Zfp397	0.0385195
-7.88023	0.202626	0.0202582	0.0410499	0	7.97091e-07	16833	Dhx30	0.00949654
-7.72872	0.189623	0.0184952	0.037443	0	4.09881e-07	22816	Nsd1	0.00488743
-7.23174	0.188782	0.0167055	0.0337738	0	2.27593e-08	6385	Elavl2	0.000272838
-7.54453	0.180106	0.0168751	0.0341385	0	1.32227e-07	24949	Mycbp2	0.00157971
-6.9667	0.139216	0.0140423	0.0283139	0	8.79385e-07	19452	Chd3	0.0104744
-6.7181	0.134297	0.0121787	0.0245336	0	4.39949e-08	3781	Rbm39	0.000526707
-7.23411	-0.147516	0.0155887	0.0310368	0	2.00496e-06	9831	Cbx3	0.023849
-7.28738	-0.151207	0.0162571	0.0323801	0	3.01573e-06	5933	Dnaja1	0.0358208
-7.69749	-0.210941	0.0183098	0.0362987	0	6.20058e-09	7909	Nsg1	7.44193e-05
-7.71203	-0.223875	0.0203684	0.040486	0	3.2081e-08	4355	Sec62	0.00038433
-6.96649	-0.22436	0.0143395	0.0284842	0	3.3629e-15	17465	Cd24a	4.05801e-11
-8.09159	-0.235025	0.0230659	0.0457624	0	2.80991e-07	22846	H2afy	0.00335194
-6.89235	-0.238005	0.0147117	0.0292493	0	4.04742e-16	9293	Hmgb1	4.88604e-12
-7.93897	-0.24317	0.0209782	0.0415371	0	4.79085e-09	12166	Ptov1	5.75142e-05
-8.17886	-0.247273	0.0262588	0.0521843	0	2.15348e-06	3742	Eif2s2	0.0256071
-8.4093	-0.247972	0.02646	0.0524118	0	2.23163e-06	16356	Scg3	0.0265318
-8.30595	-0.254077	0.0239348	0.0473119	0	7.86261e-08	16152	Pkm	0.000940526
-8.166	-0.257844	0.0234776	0.0464754	0	2.8903e-08	14467	Jund	0.000346345
-7.95045	-0.266806	0.0238313	0.0473224	0	1.71994e-08	13186	Arl6ip1	0.000206221
-8.19847	-0.270218	0.0231482	0.0457505	0	3.49795e-09	19891	Gdpd1	4.19999e-05
-7.46936	-0.274127	0.0283744	0.0562284	0	1.08678e-06	6971	Atpif1	0.0129403
-8.10917	-0.277212	0.0272629	0.0539294	0	2.74339e-07	18132	Slc25a3	0.00327314
-8.06581	-0.279435	0.0221188	0.0437306	0	1.65972e-10	2019	Npdc1	1.99632e-06
-8.17104	-0.281043	0.0299972	0.0593772	0	2.21026e-06	25735	Rbx1	0.02628
-7.06837	-0.281953	0.0274768	0.0544637	0	2.25599e-07	20532	Jpt1	0.0026932
-7.70003	-0.287901	0.0252249	0.0499251	0	8.08553e-09	19670	Ywhae	9.70183e-05
-7.45775	-0.299219	0.0277115	0.0548629	0	4.92649e-08	20804	Laptm4a	0.000589701
-8.66507	-0.306205	0.0298361	0.0589112	0	2.01724e-07	29516	Drap1	0.00240839
-7.54727	-0.307708	0.025967	0.0513829	0	2.11736e-09	19470	Eif4a1	2.54295e-05
-8.73864	-0.312891	0.0292863	0.0576678	0	5.77126e-08	20569	Ubald2	0.000690704
-7.79855	-0.313359	0.0240334	0.0474823	0	4.12591e-11	29623	Rtn3	4.96759e-07
-7.73898	-0.315319	0.0184559	0.0363769	0	4.39349e-18	11886	Aplp1	5.30821e-14
-8.86428	-0.320102	0.031512	0.0620677	0	2.50525e-07	9216	Arpc1a	0.00298976
-8.86822	-0.321406	0.0331011	0.0653114	0	8.60472e-07	13533	Glrx3	0.0102508
-8.32384	-0.325056	0.0273302	0.0540822	0	1.85069e-09	2512	Ssb	2.22287e-05
-8.64428	-0.326491	0.0293264	0.0578189	0	1.63482e-08	27239	Tcp1	0.000196031
-9.00361	-0.330958	0.0347698	0.0685389	0	1.37389e-06	29953	Plgrkt	0.0163521
-8.76936	-0.332341	0.0317004	0.0625565	0	1.08039e-07	13693	Cd81	0.00129139
-7.76504	-0.338086	0.0208929	0.0413109	0	2.74713e-16	7838	Gm1673	3.31716e-12
-8.7068	-0.339698	0.0295946	0.0582576	0	5.51061e-09	4770	Cct3	6.61439e-05
-9.05054	-0.340319	0.0347776	0.0684293	0	6.58252e-07	14447	Cope	0.00784504
-8.83383	-0.341049	0.0319189	0.062905	0	5.9052e-08	30466	Tspan7	0.000706675
-9.01623	-0.341519	0.0365056	0.0720303	0	2.12328e-06	27603	Snrpc	0.0252522
-8.20554	-0.344491	0.030216	0.0597594	0	8.1838e-09	16981	Eif1b	9.81892e-05
-7.96255	-0.346875	0.0259825	0.0515652	0	1.7328e-11	7866	Lrpap1	2.08716e-07
-8.80384	-0.349673	0.0343024	0.0677801	0	2.4837e-07	19138	Uqcrq	0.0029643
-8.37216	-0.353398	0.0266983	0.0526634	0	1.93956e-11	18559	Myl6	2.33581e-07
-8.86317	-0.358644	0.0337272	0.0664801	0	6.86143e-08	3783	Scand1	0.000820971
-7.37645	-0.360025	0.0187982	0.0372353	0	4.08665e-22	5555	H2afz	4.94117e-18
-8.77548	-0.360779	0.0320636	0.0631616	0	1.11654e-08	28338	Vapa	0.000133929
-8.96435	-0.361308	0.0340612	0.0670286	0	7.03165e-08	4996	Vps72	0.000841267
-8.9479	-0.361669	0.0350035	0.068971	0	1.57309e-07	12562	Sec11a	0.00187874
-7.67078	-0.361898	0.0395956	0.0784096	0	3.92175e-06	18931	Npm1	0.0465394
-9.2903	-0.363337	0.0391782	0.0770138	0	2.38385e-06	20396	Psmc5	0.0283392
-8.83349	-0.364868	0.0334628	0.0659699	0	3.18737e-08	25562	Cyc1	0.000381879
-9.0015	-0.365006	0.0338849	0.0665864	0	4.21302e-08	18839	Cct4	0.000504467
-8.43475	-0.365807	0.0280028	0.055235	0	3.52595e-11	11699	Pafah1b3	4.24595e-07
-9.15158	-0.366561	0.0371642	0.0730619	0	5.2449e-07	12349	Snrpn	0.00625192
-8.52035	-0.36717	0.0303697	0.059812	0	8.31846e-10	25826	Atxn10	9.99796e-06
-9.1387	-0.369508	0.0395843	0.0778397	0	2.06414e-06	14195	Tusc3	0.0245509
-9.11308	-0.37035	0.035942	0.0706299	0	1.57538e-07	14011	Vdac3	0.00188132
-8.23463	-0.371474	0.0238358	0.046865	0	2.25457e-15	20904	Ywhaq	2.72081e-11
-8.04598	-0.372602	0.0402149	0.0795389	0	2.80613e-06	19252	Hist3h2ba	0.0333368
-6.24416	-0.374649	0.0116508	0.0230792	0	2.93821e-59	21262	Rtn1	3.55464e-55
-7.10173	-0.377811	0.0290505	0.0575237	0	5.10241e-11	18743	Ppia	6.14125e-07
-8.83583	-0.378791	0.0318936	0.0626923	0	1.52151e-09	5777	Rab2a	1.82779e-05
-8.52832	-0.378834	0.0399798	0.0788987	0	1.57468e-06	10360	Pcbp1	0.0187372
-8.23205	-0.380054	0.0249525	0.0490703	0	9.55114e-15	9050	Gnb2	1.15225e-10
-8.77736	-0.380633	0.0346801	0.0684708	0	2.71244e-08	14625	Ndufb7	0.000325113
-8.56213	-0.382043	0.0415963	0.082136	0	3.29787e-06	18362	Cct2	0.0391589
-9.39461	-0.382533	0.0416334	0.0817841	0	2.90598e-06	9763	Pdia4	0.0345201
-8.76519	-0.386849	0.0310878	0.0610843	0	2.40376e-10	30203	Cuedc2	2.89052e-06
-9.49202	-0.386972	0.0424311	0.0831885	0	3.29142e-06	10601	Sec13	0.0390856
-7.73954	-0.391178	0.0331366	0.0655471	0	2.4033e-09	14254	Slc25a4	2.88613e-05
-8.51397	-0.391391	0.0344172	0.0678296	0	7.91712e-09	10330	Cct7	9.50054e-05
-9.06423	-0.392614	0.0392906	0.0774953	0	4.05627e-07	30617	Ndufa1	0.00483711
-9.40965	-0.393156	0.0422471	0.0829449	0	2.13753e-06	10503	Arl6ip5	0.0254196
-9.42497	-0.393441	0.041512	0.0814375	0	1.35714e-06	25671	Eif3l	0.016154
-8.89513	-0.393836	0.0423061	0.0835406	0	2.42534e-06	25131	Sub1	0.0288301
-9.12819	-0.395404	0.0367236	0.0721085	0	4.17104e-08	10787	Mlf2	0.000499481
-6.95359	-0.396074	0.0276905	0.0548187	0	5.00546e-13	14681	Prdx2	6.03509e-09
-8.80066	-0.396867	0.0313635	0.0615771	0	1.15572e-10	4787	Ssr2	1.39056e-06
-7.58888	-0.396978	0.0304628	0.0602306	0	4.36957e-11	14626	Tecr	5.26052e-07
-8.53354	-0.399511	0.0430071	0.0849162	0	2.54159e-06	12279	Tsg101	0.0302017
-8.50843	-0.400714	0.0369742	0.0729623	0	3.97252e-08	31223	Bex2	0.000475789
-9.2307	-0.401425	0.0382212	0.0750139	0	8.73055e-08	6997	Nudc	0.001044
-8.03828	-0.404762	0.0221187	0.0434591	0	1.23551e-20	6521	Tmem59	1.49324e-16
-6.3224	-0.406304	0.0334647	0.0663198	0	8.98674e-10	27931	Tubb5	1.07985e-05
-8.19719	-0.407412	0.0390463	0.0771913	0	1.3064e-07	18744	H2afv	0.00156088
-8.65296	-0.408782	0.0429814	0.0848176	0	1.43884e-06	25200	Cct5	0.0171237
-5.87353	-0.41162	0.0401805	0.0796431	0	2.36231e-07	7031	Stmn1	0.00281966
-8.84651	-0.411857	0.0318175	0.0624051	0	4.11874e-11	26456	Ap2m1	4.95937e-07
-9.3185	-0.413388	0.041111	0.0807452	0	3.06097e-07	4785	Lamtor2	0.00365082
-9.24504	-0.415156	0.0381038	0.0746655	0	2.69457e-08	3144	Emc4	0.000322998
-8.81352	-0.415489	0.0305728	0.0598839	0	3.97001e-12	19536	Pfn1	4.78387e-08
-8.81287	-0.415726	0.031184	0.061143	0	1.05166e-11	7040	Tmem50a	1.26693e-07
-9.3408	-0.418114	0.0404043	0.0791954	0	1.29521e-07	6325	Rraga	0.00154764
-8.48082	-0.418564	0.0394551	0.0778355	0	7.55079e-08	5257	Atp5f1	0.000903301
-9.11621	-0.419085	0.0392095	0.0771361	0	5.53953e-08	28348	Ndufv2	0.000663027
-8.62014	-0.421372	0.0302021	0.0593609	0	1.26145e-12	1870	Atp5c1	1.52068e-08
-8.47172	-0.42306	0.0286928	0.0564512	0	6.66763e-14	31232	Bex3	8.04183e-10
-8.59629	-0.42662	0.0406865	0.0802414	0	1.05663e-07	6038	Clta	0.00126309
-9.44389	-0.428236	0.0419106	0.0820467	0	1.79487e-07	4760	Naxe	0.00214308
-8.27058	-0.428771	0.0250178	0.0491218	0	2.57537e-18	8909	Ran	3.11182e-14
-9.28737	-0.431528	0.0415618	0.08168	0	1.26979e-07	9819	Cycs	0.0015174
-7.75043	-0.431571	0.0441864	0.087428	0	7.96147e-07	26753	Tagln3	0.00948609
-9.12264	-0.431858	0.0426226	0.0839277	0	2.66683e-07	23015	Uqcrb	0.00318233
-8.39709	-0.434147	0.0273317	0.0537189	0	6.38004e-16	26937	Atp5j	7.70135e-12
-9.61783	-0.436694	0.0483406	0.0948243	0	4.11883e-06	7016	Sh3bgrl3	0.0488699
-8.79606	-0.440135	0.0393517	0.0774117	0	1.30324e-08	14041	Tm2d2	0.000156297
-6.60486	-0.441161	0.036738	0.0727757	0	1.345e-09	1627	H3f3a	1.61602e-05
-9.11435	-0.441829	0.0390567	0.0766709	0	8.27966e-09	25580	Vps28	9.9331e-05
-7.95737	-0.443569	0.0476363	0.0942029	0	2.49356e-06	17888	Bsg	0.029636
-9.23933	-0.444371	0.0414535	0.0814213	0	4.82405e-08	27876	Clic1	0.000577487
-9.57006	-0.445332	0.0464253	0.091021	0	9.94971e-07	6561	Txndc12	0.0118481
-9.50719	-0.445813	0.0426882	0.0834105	0	9.05128e-08	11904	Rbm42	0.00108226
-9.47873	-0.448938	0.0436967	0.0855403	0	1.53538e-07	19550	C1qbp	0.00183401
-9.35917	-0.44947	0.0418333	0.0819642	0	4.16427e-08	27083	Cbr1	0.000498713
-9.04032	-0.451861	0.0369403	0.0724891	0	4.56147e-10	16059	Psma4	5.48379e-06
-8.24613	-0.451875	0.0255081	0.0501122	0	1.92843e-19	29652	Gng3	2.33031e-15
-8.69583	-0.452207	0.0402118	0.079256	0	1.15898e-08	17921	Atp5d	0.000139008
-7.54336	-0.452927	0.0479726	0.0949896	0	1.85902e-06	8923	Chchd2	0.0221168
-7.4461	-0.453874	0.018072	0.0355536	0	2.54188e-37	10798	Gapdh	3.07415e-33
-9.37495	-0.454327	0.0440882	0.0865848	0	1.54433e-07	17927	Ndufs7	0.00184455
-9.52024	-0.455535	0.0440648	0.0861537	0	1.24023e-07	24530	Psme2	0.0014822
-9.28838	-0.455882	0.0403074	0.0789445	0	7.70859e-09	21587	Psmc1	9.25107e-05
-8.46105	-0.457205	0.0499493	0.0987053	0	3.62116e-06	7094	Cdc42	0.0429904
-8.49142	-0.457506	0.0284624	0.0558849	0	2.68749e-16	24468	Dad1	3.24541e-12
-7.91492	-0.459295	0.0419488	0.0829889	0	3.12269e-08	27407	Elob	0.00037416
-7.04562	-0.460215	0.0327601	0.0648399	0	1.26833e-12	15231	Tubb3	1.52885e-08
-8.27517	-0.460279	0.0336641	0.0663	0	3.85599e-12	12173	Prmt1	4.64685e-08
-8.88449	-0.460483	0.0345952	0.067872	0	1.16422e-11	2573	Atp5g3	1.40242e-07
-9.61932	-0.465226	0.0469176	0.0917585	0	3.97575e-07	26699	Adprh	0.00474148
-8.45354	-0.468417	0.0320781	0.0631037	0	1.14522e-13	16705	Manf	1.38102e-09
-9.30145	-0.473237	0.0410691	0.0804278	0	4.00468e-09	14693	Wdr83os	4.80802e-05
-8.90096	-0.474132	0.0333969	0.0653514	0	4.01322e-13	22183	Psma2	4.83915e-09
-8.58268	-0.47469	0.0290085	0.0568009	0	6.42881e-17	14472	Rab3a	7.76471e-13
-8.96792	-0.474749	0.0343022	0.0671145	0	1.50833e-12	11661	Zfp428	1.81799e-08
-9.58833	-0.475488	0.0473281	0.0925773	0	2.80471e-07	21826	Crip2	0.00334602
-9.62421	-0.476173	0.0464114	0.0906398	0	1.49269e-07	13331	Aldoa	0.00178316
-8.23941	-0.47831	0.0423797	0.0836846	0	1.09297e-08	17762	Mif	0.000131112
-9.88329	-0.480474	0.0523264	0.102178	0	2.57209e-06	586	Dnpep	0.0305616
-9.07849	-0.480566	0.0386868	0.0759104	0	2.44052e-10	1424	Tmco1	2.93448e-06
-8.0289	-0.48334	0.0486686	0.0962468	0	5.11674e-07	4202	Stmn3	0.00609966
-8.9981	-0.483509	0.0458612	0.090275	0	8.51037e-08	24823	Esd	0.00101776
-9.82261	-0.483741	0.0505313	0.0985851	0	9.25566e-07	17188	Vta1	0.0110235
-7.95741	-0.484156	0.04854	0.096015	0	4.5948e-07	12721	Ndufc2	0.00547838
-9.46403	-0.48475	0.0510327	0.10015	0	1.29695e-06	13235	Uqcrc2	0.0154389
-8.98131	-0.487287	0.0359336	0.0704497	0	4.61955e-12	11871	Tbcb	5.5661e-08
-6.51788	-0.487565	0.01315	0.0259481	0	9.11263e-79	19348	Ubb	1.10254e-74
-9.2593	-0.490823	0.0416496	0.0816523	0	1.84228e-09	1393	Mpc2	2.21295e-05
-9.55836	-0.491309	0.0525342	0.103075	0	1.87413e-06	29594	Prdx5	0.0222946
-8.91294	-0.499845	0.0397388	0.0780658	0	1.52485e-10	27463	Ndufb10	1.83424e-06
-6.71641	-0.501366	0.0182107	0.035942	0	3.17698e-44	15803	Hspa8	3.84319e-40
-9.3276	-0.50572	0.0426758	0.0835118	0	1.39831e-09	393	Ndufb3	1.67993e-05
-8.47607	-0.506495	0.0276214	0.0539986	0	6.61102e-21	8998	Mdh2	7.99074e-17
-8.65081	-0.506937	0.0316086	0.0619915	0	2.89759e-16	27282	Psmb1	3.49855e-12
-8.7687	-0.507704	0.0306723	0.059849	0	2.19327e-17	23853	Tkt	2.64925e-13
-8.0493	-0.508904	0.0556616	0.110099	0	3.79652e-06	8070	Uchl1	0.0450571
-8.15905	-0.510503	0.0531428	0.105107	0	1.19179e-06	16105	Cox5a	0.0141894
-9.19325	-0.511401	0.0397882	0.0778159	0	4.96647e-11	22445	Uqcrfs1	5.97863e-07
-8.42098	-0.518436	0.0279318	0.0547164	0	2.66851e-21	21019	Tspan13	3.22597e-17
-9.21251	-0.520048	0.0387287	0.0755296	0	5.76445e-12	5319	Psma5	6.94501e-08
-8.60548	-0.521717	0.0569335	0.112367	0	3.43412e-06	3775	Ergic3	0.0407734
-5.31564	-0.521921	0.0191425	0.0379809	0	5.71391e-43	26012	Tuba1a	6.91154e-39
-8.74651	-0.524574	0.0447172	0.0880862	0	2.59687e-09	3748	Dynlrb1	3.11832e-05
-9.45146	-0.535342	0.0434657	0.0847166	0	2.62911e-10	14832	Polr2c	3.16098e-06
-8.24634	-0.537888	0.0246214	0.0480834	0	4.74508e-29	3157	Scg5	5.73822e-25
-9.20062	-0.539728	0.038972	0.0760018	0	1.23392e-12	4803	Fdps	1.48762e-08
-9.0742	-0.542051	0.0368886	0.0719907	0	5.09524e-14	24664	Fdft1	6.14588e-10
-8.91236	-0.547398	0.0343746	0.0671146	0	3.45788e-16	30605	Slc25a5	4.1747e-12
-8.29608	-0.554972	0.0360295	0.0708911	0	4.93654e-15	11049	Ldhb	5.95643e-11
-8.75402	-0.556377	0.0329352	0.0643932	0	5.60673e-18	18550	Cnpy2	6.77293e-14
-8.97835	-0.558532	0.0354905	0.0692695	0	7.43411e-16	5575	Adh5	8.97297e-12
-8.55582	-0.560105	0.0442225	0.0870638	0	1.24885e-10	19525	Psmb6	1.50249e-06
-9.39412	-0.561204	0.0428442	0.0835436	0	1.84859e-11	9082	Cops6	2.22645e-07
-8.65883	-0.561216	0.0449837	0.0885039	0	2.28075e-10	20081	Psmb3	2.74283e-06
-9.45024	-0.564753	0.0448987	0.0875736	0	1.12665e-10	30734	Rtl8a	1.3557e-06
-9.23226	-0.565852	0.0448043	0.0875414	0	1.02091e-10	2349	Psmb7	1.22856e-06
-10.0296	-0.57689	0.0588926	0.114592	0	4.79591e-07	31381	Prdx4	0.00571768
-8.96215	-0.584319	0.0568023	0.111848	0	1.74882e-07	6848	Psmb2	0.00208826
-9.05247	-0.595044	0.0493837	0.096961	0	8.41232e-10	21137	Psma6	1.01099e-05
-9.0663	-0.606628	0.0373782	0.0727919	0	7.83375e-17	7169	Sdhb	9.46082e-13
-9.31622	-0.612485	0.0405134	0.0786289	0	6.72348e-15	11686	Rabac1	8.11188e-11
-10.1517	-0.629312	0.0650023	0.12668	0	6.7741e-07	8391	Mrps18c	0.0080727
-8.89661	-0.630015	0.0343179	0.0667497	0	3.78288e-21	13632	Taldo1	4.57275e-17
-7.94947	-0.641326	0.0579664	0.114629	0	2.20867e-08	3597	Cst3	0.000264798
-9.12453	-0.643183	0.0383041	0.0744228	0	5.51036e-18	27886	Csnk2b	6.65706e-14
-9.93598	-0.657078	0.0725199	0.141909	0	3.65178e-06	31226	Bex4	0.043343
-10.2732	-0.668472	0.069541	0.134935	0	7.26869e-07	26223	Hmox2	0.00866138
-9.34879	-0.695739	0.0747662	0.147689	0	2.46715e-06	18917	Hba-a1	0.0293245
-9.6241	-0.788544	0.0710426	0.139489	0	1.57571e-08	18919	Hba-a2	0.000188959
-9.93738	-0.877993	0.0694926	0.135473	0	9.11592e-11	12913	Hbb-bt	1.0971e-06

## Sheet: WT_Interneurons
logFC_(Intercept)	logFC_treatmia	se_(Intercept)	se_treatmia	p_(Intercept)	p_treatmia	gene_id	gene	padj_Treat
-10.1016	0.980009	0.0999904	0.197139	0	6.65515e-07	23966	Nrg3	0.00844139
-7.60878	0.642045	0.0387653	0.0771039	0	8.29124e-17	28383	Dlgap1	1.05705e-12
-8.46466	0.573776	0.0460227	0.0913576	0	3.37391e-10	13905	Dlgap2	4.29499e-06
-8.77118	0.569446	0.0567397	0.112708	0	4.36329e-07	4655	Fstl5	0.00553702
-7.91948	0.436396	0.0421374	0.083986	0	2.03562e-07	18221	Atp2b1	0.00258483
-8.07168	0.395549	0.0416388	0.0829844	0	1.87417e-06	13169	Sox6	0.0237439
-7.55008	0.385929	0.0304235	0.0606026	0	1.91267e-10	10607	Slc6a1	2.43559e-06
-8.16283	0.383258	0.0371888	0.0740071	0	2.23483e-07	15832	Arhgef12	0.00283734
-7.96356	0.379362	0.0381734	0.0760421	0	6.07425e-07	18891	Sptbn1	0.0077064
-7.76829	0.378961	0.0350754	0.0699084	0	5.93242e-08	8682	Srrm4	0.000753714
-7.32929	0.341523	0.0294717	0.058788	0	6.26999e-09	12346	Ube3a	7.97417e-05
-7.87991	0.333978	0.0354798	0.0707418	0	2.34603e-06	25905	Kif21a	0.0297124
-7.42206	0.26662	0.0275397	0.0549501	0	1.22194e-06	23185	C130071C03Rik	0.0154905
-7.28246	0.235076	0.0253163	0.0505287	0	3.28224e-06	27983	Zfp57	0.0415598
-6.19994	-0.236994	0.0180731	0.0362881	0	6.53715e-11	701	Ptma	8.32703e-07
-7.17505	-0.257473	0.026241	0.0527441	0	1.05256e-06	28550	Calm2	0.0133496
-6.2503	-0.273326	0.0199159	0.0399925	0	8.23301e-12	20553	H3f3b	1.04905e-07
-7.46946	-0.276674	0.0297678	0.0598615	0	3.80252e-06	6971	Atpif1	0.04814
-7.09699	-0.281181	0.0255775	0.0514231	0	4.55161e-08	20532	Jpt1	0.000578374
-7.56553	-0.295484	0.0301495	0.060661	0	1.10998e-06	23706	Rpl15	0.0140746
-7.10656	-0.310881	0.0320292	0.0643318	0	1.3486e-06	6067	Igfbpl1	0.0170935
-6.79415	-0.314481	0.030773	0.0617257	0	3.49073e-07	4241	Stmn2	0.00443043
-7.0336	-0.346075	0.024513	0.04932	0	2.26785e-12	18743	Ppia	2.89014e-08
-8.16928	-0.352901	0.0370033	0.0745948	0	2.23516e-06	6521	Tmem59	0.0283106
-7.41437	-0.364765	0.0377242	0.0757123	0	1.45167e-06	29524	Cfl1	0.0183984
-8.06454	-0.380633	0.0371873	0.0749387	0	3.78907e-07	17888	Bsg	0.00480871
-6.71589	-0.382589	0.0296459	0.0594575	0	1.2375e-10	16399	Eef1a1	1.57607e-06
-7.62301	-0.386345	0.0317128	0.0638807	0	1.46732e-09	20213	Eif1	1.86702e-05
-8.30287	-0.392686	0.0411311	0.0828997	0	2.17037e-06	8478	Rpl5	0.0274921
-8.16409	-0.396138	0.0374149	0.0754617	0	1.52497e-07	18537	Atp5b	0.00193656
-7.14917	-0.399045	0.0285314	0.0573986	0	3.59727e-12	12213	Ftl1	4.584e-08
-7.64869	-0.403048	0.0298221	0.0601412	0	2.06019e-11	14626	Tecr	2.62488e-07
-8.19829	-0.403928	0.0418843	0.0844067	0	1.70562e-06	3157	Scg5	0.0216119
-8.26908	-0.407666	0.041508	0.0837021	0	1.11351e-06	23308	Btf3	0.0141181
-7.25309	-0.410604	0.0366142	0.0734953	0	2.31295e-08	15215	Rpl13	0.000294023
-7.68443	-0.412668	0.0329599	0.0664008	0	5.13869e-10	21755	Hsp90aa1	6.54052e-06
-8.11844	-0.414797	0.0409177	0.0824703	0	4.91379e-07	12721	Ndufc2	0.00623511
-7.76219	-0.416404	0.0316355	0.0637964	0	6.70611e-11	2086	Rpl7a	8.54157e-07
-8.18263	-0.42142	0.0373225	0.0753263	0	2.21144e-08	30876	Rpl10	0.00028114
-7.85118	-0.426836	0.0379357	0.0764152	0	2.32701e-08	16105	Cox5a	0.000295787
-7.48675	-0.43427	0.0443982	0.0890756	0	1.08643e-06	20095	Rpl19	0.0137781
-7.44956	-0.435418	0.0366283	0.0736323	0	3.35105e-09	5555	H2afz	4.2632e-05
-7.91847	-0.439656	0.035965	0.0725084	0	1.33173e-09	64	Rpl7	1.69462e-05
-7.22226	-0.440609	0.0459562	0.0921305	0	1.73176e-06	22496	Tubb2a	0.0219414
-8.66739	-0.446534	0.0475503	0.0959971	0	3.2947e-06	2358	Rpl35	0.0417142
-8.1332	-0.448231	0.0390339	0.0787342	0	1.24849e-08	25707	Rpl3	0.000158758
-7.51731	-0.448312	0.0362769	0.0729422	0	7.93942e-10	19470	Eif4a1	1.01045e-05
-8.49592	-0.451079	0.0437893	0.0884331	0	3.38235e-07	15878	Rps25	0.00429321
-8.44204	-0.453538	0.0472643	0.0952887	0	1.93953e-06	1066	Snrpe	0.02457
-7.86254	-0.455264	0.0398939	0.0803496	0	1.4614e-08	27407	Elob	0.000185817
-7.14405	-0.456804	0.0270552	0.0545093	0	5.27952e-17	6903	Marcksl1	6.73139e-13
-8.55818	-0.462871	0.0478937	0.0966574	0	1.678e-06	6038	Clta	0.0212652
-7.73885	-0.467783	0.0352695	0.0710824	0	4.67758e-11	15154	Cox4i1	5.95924e-07
-7.15776	-0.471949	0.026178	0.0527651	0	3.74198e-19	14681	Prdx2	4.77177e-15
-8.1546	-0.48031	0.0429224	0.0865533	0	2.86811e-08	3597	Cst3	0.000364537
-8.14675	-0.493921	0.0388797	0.0784926	0	3.12227e-10	8909	Ran	3.97496e-06
-7.71536	-0.494109	0.0328175	0.0662241	0	8.5754e-14	4253	Fabp5	1.09302e-09
-8.51479	-0.49438	0.0491992	0.0992761	0	6.36335e-07	29652	Gng3	0.00807191
-6.08763	-0.494568	0.046623	0.0932924	0	1.15001e-07	27931	Tubb5	0.00146062
-8.23379	-0.495491	0.0415503	0.0838724	0	3.46984e-09	18485	Cdk4	4.41398e-05
-8.42615	-0.498789	0.045421	0.0917165	0	5.37665e-08	5257	Atp5f1	0.000683158
-8.34022	-0.500196	0.0528008	0.106249	0	2.50422e-06	20904	Ywhaq	0.0317134
-8.2665	-0.5021	0.0404515	0.0817039	0	7.9783e-10	12173	Prmt1	1.01532e-05
-6.63919	-0.514576	0.0313361	0.0628757	0	2.74518e-16	1627	H3f3a	3.49956e-12
-5.78441	-0.515266	0.0174685	0.035132	0	1.05553e-48	7031	Stmn1	1.34623e-44
-8.64605	-0.517204	0.0482477	0.0975051	0	1.13053e-07	25200	Cct5	0.001436
-8.30432	-0.524853	0.0442823	0.0893771	0	4.2968e-09	11902	Cox6b1	5.4651e-05
-6.68619	-0.52605	0.0399167	0.0799876	0	4.81193e-11	15803	Hspa8	6.12992e-07
-6.23926	-0.530095	0.0209504	0.0421621	0	2.98046e-36	19348	Ubb	3.80099e-32
-8.75626	-0.532438	0.0540854	0.109232	0	1.09157e-06	28390	Myl12b	0.0138423
-5.53384	-0.534953	0.0179832	0.0361138	0	1.20811e-49	28050	Gm42418	1.54095e-45
-7.46381	-0.536689	0.0300999	0.0607495	0	1.00583e-18	10798	Gapdh	1.28253e-14
-8.58224	-0.537952	0.0471337	0.0952778	0	1.64088e-08	24245	Hnrnpc	0.000208621
-8.64337	-0.547878	0.0470538	0.095185	0	8.61657e-09	10360	Pcbp1	0.000109577
-8.63461	-0.553862	0.0513139	0.103629	0	9.0588e-08	26399	Ranbp1	0.00115083
-8.79973	-0.555404	0.0532761	0.107713	0	2.51843e-07	18824	Mdh1	0.00319715
-8.74222	-0.563196	0.0540885	0.109265	0	2.54458e-07	29687	Tmem258	0.00323009
-8.63958	-0.56635	0.0509085	0.102888	0	3.702e-08	28338	Vapa	0.00047045
-7.74044	-0.569714	0.0353643	0.0713766	0	1.44215e-15	8923	Chchd2	1.8383e-11
-8.38244	-0.571006	0.0439932	0.0889599	0	1.37449e-10	19252	Hist3h2ba	1.75041e-06
-8.99972	-0.573472	0.0586269	0.118535	0	1.31164e-06	22183	Psma2	0.0166263
-9.00674	-0.578992	0.0598256	0.120984	0	1.70408e-06	21137	Psma6	0.0215941
-4.99221	-0.590986	0.0501803	0.100337	0	3.86137e-09	26012	Tuba1a	4.91166e-05
-8.88429	-0.592775	0.0564595	0.114174	0	2.08202e-07	24484	Psmb5	0.00264354
-8.53554	-0.598543	0.0472979	0.0956578	0	3.92142e-10	25826	Atxn10	4.99157e-06
-9.14667	-0.602465	0.0596138	0.120764	0	6.0756e-07	17970	Timm13	0.0077075
-8.74034	-0.608262	0.0564916	0.114105	0	9.78199e-08	3748	Dynlrb1	0.00124261
-7.61351	-0.610425	0.0605566	0.121398	0	4.94864e-07	4202	Stmn3	0.00627884
-8.61643	-0.611882	0.0479697	0.0970936	0	2.93867e-10	8998	Mdh2	3.74151e-06
-8.59191	-0.643618	0.0657315	0.132315	0	1.14873e-06	1870	Atp5c1	0.0145636
-9.20672	-0.668081	0.0708187	0.143176	0	3.06873e-06	18164	Ndufa12	0.0388593
-9.12599	-0.678608	0.0605771	0.12279	0	3.26517e-08	21587	Psmc1	0.00041497
-8.6257	-0.716342	0.0496188	0.100548	0	1.04572e-12	19525	Psmb6	1.33278e-08
-9.53604	-0.799658	0.0742786	0.150916	0	1.16625e-07	31329	Maged2	0.00148114
-9.13197	-0.811832	0.0663628	0.134546	0	1.60097e-09	27886	Csnk2b	2.03692e-05
-9.47374	-1.1774	0.0916172	0.186082	0	2.49487e-10	16577	Rbp1	3.17672e-06

## Sheet: CSF1R_SCPN
logFC_(Intercept)	logFC_treatmia	se_(Intercept)	se_treatmia	p_(Intercept)	p_treatmia	gene_id	gene	padj_Treat
-8.65572	0.453615	0.0419533	0.0813595	0	2.46908e-08	31478	Eif2s3y	0.000280044
-8.779	0.392213	0.0422554	0.0818857	0	1.66977e-06	20313	Fam171a2	0.0189318
-8.17282	0.313492	0.0314903	0.0613329	0	3.19922e-07	26489	Tra2b	0.00362792
-6.12928	0.148317	0.0141824	0.0280897	0	1.29095e-07	28050	Gm42418	0.00146407
-7.93619	-0.420113	0.0437845	0.0878215	0	1.72089e-06	30416	Pcsk1n	0.0195097
-8.47742	-0.474201	0.0483587	0.0975821	0	1.17678e-06	3142	Nop10	0.0133435

## Sheet: CSF1R_CThPN
logFC_(Intercept)	logFC_treatmia	se_(Intercept)	se_treatmia	p_(Intercept)	p_treatmia	gene_id	gene	padj_Treat
-8.59897	0.232403	0.0232025	0.0461924	0	4.87395e-07	31478	Eif2s3y	0.00620551
-8.04981	-0.230143	0.0177791	0.0356008	0	1.01597e-10	17965	Oaz1	1.29363e-06

## Sheet: CSF1R_CPNs
logFC_(Intercept)	logFC_treatmia	se_(Intercept)	se_treatmia	p_(Intercept)	p_treatmia	gene_id	gene	padj_Treat
-8.25764	0.237903	0.0247777	0.0491382	0	1.28849e-06	1263	Ier5	0.0154734
-6.25518	0.0928314	0.00957708	0.0190685	0	1.12558e-06	25169	Basp1	0.0135182
-7.12744	-0.195982	0.0175084	0.0351089	0	2.37593e-08	23184	Mef2c	0.00028542
-8.29363	-0.219784	0.021139	0.0424324	0	2.22318e-07	5847	Nkain3	0.00267027
-8.5797	-0.258294	0.0238109	0.0478127	0	6.58244e-08	20593	Snhg20	0.000790682

[truncated: 4 more sheets: CSF1R_Radial_Glia, CSF1R_IPC, CSF1R_Migrating_Neurons, CSF1R_Interneurons]
