# Supplementary material for: Fetal brain response to maternal inflammation requires microglia
Source: Development. 2024 May 22;151(10):dev202252. doi: 10.1242/dev.202252 (PMC11190434; doi:10.1242/dev.202252)
Supplement: Table S3. — List of genes differentially expressed in microglia at E13.5 after maternal immune activation [file develop-151-202252-TableS3.xlsx]

## Sheet: Maturing
gene	baseMean	log2FoldChange	lfcSE	stat	pvalue	padj
Fth1	8538.72	0.243529	0.04475	5.442	5.26862e-08	0.00010553
Ucp2	859.114	0.332284	0.0631498	5.26184	1.42622e-07	0.000142836
Tspan13	267.987	0.426738	0.0844211	5.05487	4.30677e-07	0.000277555
Selenop	1785.69	0.240564	0.0480502	5.0065	5.54279e-07	0.000277555
Gabarap	1578.87	0.23988	0.0499009	4.80713	1.53112e-06	0.000613367
Ckb	2764.79	0.268488	0.0569553	4.71402	2.42875e-06	0.000810797
Tuba1a	188.556	0.42451	0.0960988	4.41744	9.98775e-06	0.00285792
Sat1	1312.34	0.251601	0.060556	4.15485	3.25502e-05	0.00636768
Itm2b	4764.15	0.222655	0.0538018	4.13843	3.49698e-05	0.00636768
Glul	788.031	0.205693	0.0493013	4.17215	3.01733e-05	0.00636768
Tuba1b	1800.8	0.145248	0.0349384	4.15726	3.22093e-05	0.00636768
P2ry6	639.371	0.239587	0.0601671	3.98202	6.8332e-05	0.0111358
Cdc42	1797.49	0.152094	0.0383236	3.96867	7.22746e-05	0.0111358
Pkig	512.991	0.244422	0.0630163	3.87872	0.000105009	0.0137889
Rtraf	663.237	0.214334	0.0550142	3.89596	9.78087e-05	0.0137889
Chchd2	1770.15	0.197549	0.0510848	3.86708	0.000110146	0.0137889
Jund	172.219	0.386723	0.100695	3.84053	0.00012277	0.0142355
Lpl	845.386	0.249788	0.0656575	3.80441	0.000142141	0.0142355
Ftl1	17781.5	0.198809	0.0521029	3.8157	0.000135796	0.0142355
Tm9sf3	677.502	-0.205069	0.0536282	-3.8239	0.000131359	0.0142355
Taf6l	224.994	0.294056	0.07861	3.74069	0.000183513	0.0175037
Pdcl3	334.435	0.316621	0.0853468	3.70982	0.000207406	0.018422
Uqcrh	1097.95	0.189146	0.051054	3.70483	0.000211535	0.018422
Coa3	383.361	0.245825	0.0671478	3.66095	0.000251277	0.0187686
Prdx1	1953.98	0.225583	0.0616481	3.65921	0.000252996	0.0187686
Rpl36al	1144.16	0.218024	0.059466	3.66637	0.000246022	0.0187686
Ndufb11	670.996	0.199867	0.0541941	3.68799	0.000226033	0.0187686
Lgmn	6161.26	0.106661	0.0293048	3.63972	0.000272934	0.0195245
Ldhb	533.519	0.272368	0.0753136	3.61646	0.000298664	0.0199408
Rpl35	2393.71	-0.257671	0.0711724	-3.62037	0.000294177	0.0199408
Tspan31	223.882	0.271317	0.0758393	3.57752	0.000346865	0.0217688
Fkbp8	293.148	0.257135	0.0721766	3.56258	0.000367228	0.0217688
Evi2a	799.477	0.237994	0.0669778	3.55333	0.000380383	0.0217688
Atp5f1	1178.08	0.158521	0.0445008	3.56221	0.000367747	0.0217688
BC005537	198.338	-0.299473	0.0841427	-3.55912	0.000372106	0.0217688
Hebp1	171.701	0.321274	0.0909131	3.53386	0.000409541	0.0221706
Mdh1	457.061	0.280787	0.0793361	3.53921	0.000401325	0.0221706
Apbb1ip	1046.21	0.151349	0.0430109	3.51886	0.000433411	0.0228453
Cuta	424.241	0.247577	0.070534	3.51004	0.000448031	0.0230104
Lyz2	1266.88	0.196905	0.0565657	3.48101	0.000499532	0.0250141
Rac2	894.129	0.225889	0.0650173	3.47428	0.000512218	0.0250237
Lamtor1	570.653	0.205393	0.0593071	3.46321	0.000533775	0.025456
Plin2	542.792	0.270136	0.0784609	3.44293	0.000575441	0.0259673
Edf1	678.791	0.230177	0.0668986	3.44068	0.000580252	0.0259673
Cyb5a	343.602	0.227698	0.0662062	3.43922	0.000583388	0.0259673
Aif1	2406.85	0.18411	0.0539551	3.41228	0.000644208	0.0280511
Prdx5	743.095	0.257536	0.0761177	3.3834	0.000715952	0.0298761
Rab8b	257.06	-0.276284	0.0815362	-3.38848	0.000702808	0.0298761
Tnfaip8l2	290.329	0.277111	0.0822583	3.36879	0.000754996	0.0302451
Glrx3	491.861	0.260556	0.07728	3.37158	0.000747384	0.0302451
Taf10	575.484	0.231286	0.0694757	3.32902	0.000871515	0.0342283
Clk1	195.855	-0.356895	0.107756	-3.31207	0.000926088	0.0356722
Cd300a	238.861	0.275396	0.0834248	3.30112	0.00096298	0.0363934
Psmb2	641.355	0.222643	0.0677815	3.28472	0.00102085	0.0378658
Acaa1a	214.231	0.275519	0.0847609	3.25054	0.00115186	0.0398365
Bst2	551.25	0.248045	0.0762697	3.25221	0.0011451	0.0398365
Etfb	596.47	0.241256	0.074023	3.2592	0.00111728	0.0398365
Pycard	1261.57	0.151028	0.0464683	3.25013	0.00115353	0.0398365
Tsg101	230.29	0.267965	0.0835954	3.2055	0.00134828	0.0457729
Ccdc124	197.068	0.280853	0.0880303	3.19041	0.00142072	0.0461922
Fam96b	204.719	0.266197	0.083485	3.18856	0.00142981	0.0461922
Rps2	8122.51	0.187234	0.0585564	3.19749	0.00138628	0.0461922
Ehd4	443.533	0.231081	0.0728412	3.1724	0.00151186	0.0480675
Cd52	1493.94	0.226082	0.0716541	3.15519	0.00160395	0.0488907
Nme1	1072.93	0.168703	0.0533985	3.15931	0.00158142	0.0488907
P2ry12	2575.88	0.157404	0.0499074	3.15391	0.00161098	0.0488907
Psmb3	656.478	0.21946	0.0701091	3.13027	0.00174648	0.0499784
Rgs10	1493.48	0.175033	0.0557263	3.14094	0.00168406	0.0499784
Ssr4	1105.12	0.169331	0.0540373	3.13359	0.00172681	0.0499784
mt-Atp8	277.234	-0.55377	0.17691	-3.13024	0.00174663	0.0499784
Ndufb8	921.44	0.202962	0.0652062	3.11262	0.00185434	0.0523134
Capns1	401.897	0.270551	0.0873588	3.09701	0.00195481	0.0532789
Atp5c1	879.45	0.208007	0.0671487	3.0977	0.00195027	0.0532789
Gm10076	359.86	-1.91079	0.617386	-3.09496	0.00196837	0.0532789
Atxn10	374.604	0.213249	0.0692624	3.07886	0.00207794	0.0554949
Zcrb1	297.728	0.212803	0.0694515	3.06405	0.00218359	0.057549
Nedd8	999.35	0.170619	0.0557863	3.05844	0.00222491	0.0578767
Spi1	966.099	0.164564	0.0539324	3.05131	0.00227846	0.0585097
Itga6	435.775	-0.182648	0.0601049	-3.03882	0.00237507	0.0602185
1810058I24Rik	241.787	0.239253	0.0790981	3.02477	0.00248825	0.0615305
Rpl9	5484.42	0.150854	0.0498149	3.02828	0.00245947	0.0615305
Trappc2l	295.934	0.230047	0.0763281	3.01392	0.00257895	0.0622366
Ywhah	454.18	0.189544	0.0628697	3.01487	0.00257092	0.0622366
Grpel1	259.473	0.241704	0.0804064	3.00603	0.00264683	0.0626378
Gmpr	215.257	0.237656	0.0792807	2.99765	0.00272067	0.0626378
Mapk3	299.933	0.210297	0.0700788	3.00087	0.0026921	0.0626378
Arpc2	2012.65	0.140642	0.0468379	3.00275	0.00267553	0.0626378
Ptpn6	460.655	0.192728	0.0643916	2.99305	0.00276202	0.0628674
Ctsa	767.847	0.199633	0.0668661	2.98556	0.00283057	0.0637038
Tuba1c	276.347	0.2276	0.0766285	2.97017	0.00297631	0.0654929
Naxe	224.935	0.225262	0.075925	2.9669	0.00300816	0.0654929
Psmd4	397.091	0.219726	0.0739791	2.97011	0.00297693	0.0654929
Ube2a	304.827	0.247853	0.0837726	2.95864	0.00308999	0.066551
Atp6v0e	763.897	0.211697	0.0717114	2.95206	0.00315658	0.067262
Cryba4	855.405	0.214537	0.0729888	2.93931	0.00328939	0.0693088
Sumo2	910.561	0.156238	0.0532096	2.93627	0.00332184	0.0693088
Arpc5	908.921	0.178063	0.0607431	2.93142	0.00337417	0.0696748
Dynll1	852.499	0.18829	0.0645024	2.91911	0.00351032	0.071012
Tgfb1	494.927	0.172565	0.0590841	2.92066	0.00349286	0.071012
Ndufa8	477.717	0.169154	0.0580481	2.91404	0.0035679	0.071012
Ndufa12	549.737	0.151735	0.0522004	2.90679	0.00365164	0.071012
Gng5	2340.93	0.129925	0.0446865	2.90747	0.00364367	0.071012
Arsb	799.975	-0.194827	0.0669381	-2.91055	0.00360789	0.071012
Atp6v1f	809.766	0.174066	0.0599532	2.90337	0.00369173	0.0711013
Ndufa11	467.132	0.176355	0.0608059	2.9003	0.00372811	0.0711181
Ap1s1	206.948	0.281248	0.0973543	2.88891	0.00386582	0.0723667
Nenf	217.157	0.277696	0.0960587	2.8909	0.00384143	0.0723667
Vps28	286.649	0.236001	0.0817857	2.8856	0.00390672	0.0724552
Srgn	173.616	0.294982	0.102458	2.87905	0.00398881	0.0732989
Ccl6	224.151	0.32327	0.1127	2.8684	0.00412549	0.0751214
Rpl27	1722.79	0.144817	0.0506946	2.85666	0.00428129	0.077256
Esd	414.905	0.225628	0.0792915	2.84556	0.00443337	0.0792007
Btf3	1940.75	0.152616	0.05368	2.84307	0.00446814	0.0792007
Litaf	207.519	0.267978	0.094401	2.83872	0.00452952	0.0795844
Trir	446.705	0.213143	0.0753889	2.82725	0.00469499	0.0817744
Abhd6	176.137	0.248915	0.088438	2.81457	0.0048843	0.0843383
Rnaset2b	195.137	0.261602	0.093408	2.80064	0.0051002	0.0864855
Atp5o.1	795.866	0.18863	0.0673416	2.80109	0.00509308	0.0864855
Rsrp1	669.76	-0.2813	0.100528	-2.79824	0.00513818	0.0864855
Cd68	755.732	0.183626	0.0657546	2.7926	0.00522868	0.0869707
Sgpl1	192.214	-0.245923	0.0881114	-2.79104	0.00525385	0.0869707
Ost4	885.929	0.163873	0.058805	2.78672	0.00532453	0.0874183
Fam104a	254.8	0.211243	0.0759168	2.78256	0.00539315	0.087825
Ndufa9	329.669	0.192644	0.0693097	2.77947	0.00544475	0.0879502
Tbcb	304.966	0.214922	0.0774957	2.77334	0.00554838	0.0889073
Naa20	404.107	0.173459	0.062645	2.76892	0.00562423	0.0894074
Aldh2	471.807	0.262326	0.094881	2.76479	0.00569589	0.0895105
Lamtor4	446.766	0.166877	0.060388	2.76341	0.00572009	0.0895105
Arpc1a	240.8	0.216665	0.0785443	2.75851	0.00580658	0.0901596
Gabarapl2	278.699	0.253246	0.0919597	2.75388	0.00588928	0.0907402
Psme2	566.038	0.232849	0.0847948	2.74603	0.00603208	0.0913653
D8Ertd738e	554.566	0.21139	0.0770358	2.74405	0.00606856	0.0913653
Akr1a1	1047.66	0.181125	0.0660631	2.74169	0.00611231	0.0913653
Tcp1	563.53	0.139399	0.050756	2.74645	0.00602439	0.0913653
Supt4a	232.242	0.260746	0.0959478	2.71759	0.00657601	0.0922377
Uchl3	201.798	0.236831	0.0878132	2.69699	0.006997	0.0922377
Gpsm3	269.287	0.227328	0.0835644	2.72039	0.00652048	0.0922377
Ndufv2	389.705	0.220385	0.0815268	2.70322	0.00686705	0.0922377
Psmb6	691.684	0.214313	0.0785295	2.72907	0.00635126	0.0922377
Taldo1	952.023	0.205219	0.0760098	2.69991	0.00693585	0.0922377
BC031181	251.828	0.204367	0.0758766	2.69341	0.00707258	0.0922377
Mgat2	288.826	0.190326	0.0706286	2.69474	0.00704431	0.0922377
Myl12a	563.384	0.182523	0.0677892	2.69251	0.00709167	0.0922377
Arl6ip5	425.098	0.176922	0.0649625	2.72344	0.00646062	0.0922377
Arhgdib	1865.72	0.172205	0.0632915	2.72082	0.00651211	0.0922377
Rplp0	6552.65	0.167353	0.0616573	2.71425	0.00664266	0.0922377
Ndufb5	601.014	0.159991	0.058848	2.71872	0.00655358	0.0922377
Serf2	3063.36	0.146503	0.0541168	2.70717	0.00678603	0.0922377
Srsf9	850.712	0.122355	0.0449336	2.72302	0.00646887	0.0922377
Tanc2	227.396	-0.20369	0.0754094	-2.70112	0.00691069	0.0922377
Rpn1	470.905	-0.20847	0.0769418	-2.70946	0.00673935	0.0922377
Prpf4b	416.436	-0.213945	0.079339	-2.69659	0.00700531	0.0922377
Mef2a	398.453	-0.2141	0.0791722	-2.70423	0.00684622	0.0922377
Gm26917	356.28	-0.35141	0.128621	-2.73215	0.00629229	0.0922377
Stag1	175.821	-0.23152	0.0861052	-2.6888	0.00717092	0.0926668
Ccdc86	215.431	0.243389	0.0910545	2.67301	0.0075175	0.0959079
Tsn	415.133	0.166776	0.0623633	2.67426	0.00748941	0.0959079
Dock2	214.051	-0.239963	0.0899688	-2.66718	0.00764912	0.0969696
Med28	262.533	0.203001	0.0762242	2.66321	0.00773994	0.0975038
Dpysl2	450.487	0.149968	0.056436	2.65731	0.00787676	0.0986072
Zfand6	204.706	0.209334	0.0790601	2.64778	0.00810222	0.0989558
Prdx2	661.472	0.199542	0.0751903	2.65382	0.00795854	0.0989558
Arf5	535.409	0.181181	0.0683585	2.65045	0.00803839	0.0989558
Pomp	1540.66	0.128503	0.0485155	2.6487	0.00808017	0.0989558

## Sheet: Immature
gene	baseMean	log2FoldChange	lfcSE	stat	pvalue	padj
Plch1	1.11507	17.5558	3.09989	5.66336	1.48436e-08	8.60979e-05
Gm47093	1.11507	17.5558	3.09989	5.66336	1.48436e-08	8.60979e-05
Tspan13	268.711	0.576276	0.101444	5.68073	1.34121e-08	8.60979e-05
Rpl35	2955.77	-0.335647	0.0665775	-5.04144	4.62032e-07	0.00200996
Lpcat2	634.241	0.227811	0.050794	4.48499	7.29158e-06	0.0253762
Pclaf	1648.04	0.189454	0.0443028	4.27635	1.89983e-05	0.0550983

## Sheet: Ms4a7
gene	baseMean	log2FoldChange	lfcSE	stat	pvalue	padj
Gm26822	1.30267	17.6379	3.09844	5.69251	1.25189e-08	0.000192941

## Sheet: Spp1
gene	baseMean	log2FoldChange	lfcSE	stat	pvalue	padj

## Sheet: Hmox1
gene	baseMean	log2FoldChange	lfcSE	stat	pvalue	padj

## Sheet: All
gene	baseMean	log2FoldChange	lfcSE	stat	pvalue	padj
Isg15	112.482	1.21805	0.198191	6.14584	7.95421e-10	6.21065e-06
Tspan13	645.409	0.438611	0.0771828	5.68275	1.32545e-08	3.4497e-05
Rps27rt	473.976	-0.42801	0.075102	-5.69906	1.20473e-08	3.4497e-05
Selenop	5096.77	0.233876	0.0416014	5.62184	1.88932e-08	3.68794e-05
Ucp2	2387.94	0.255361	0.0459187	5.56115	2.67996e-08	4.18502e-05
Jund	566.548	0.322677	0.0615965	5.23855	1.6184e-07	0.000210607
Hist1h4h	246.204	-0.684274	0.14075	-4.86162	1.16428e-06	0.00129867
Itm2b	12596.9	0.242301	0.0521584	4.64549	3.3927e-06	0.00294335
Rpl35	6953.73	-0.317161	0.0682601	-4.64636	3.37846e-06	0.00294335
Ms4a7	357.612	0.743435	0.161651	4.59902	4.24488e-06	0.0033144
Tuba1a	508.239	0.306221	0.0679287	4.50797	6.54506e-06	0.0046458
Ccdc86	604.562	0.253441	0.0567936	4.46249	8.10145e-06	0.00527134
Apoe	54162	0.243768	0.0552647	4.41092	1.0293e-05	0.00618215
Atf4	406.971	-0.285678	0.0651283	-4.38638	1.15253e-05	0.0064278
Anxa5	613.244	0.326923	0.0751891	4.34801	1.37379e-05	0.00715103
Ypel3	469.308	0.41172	0.0971168	4.23943	2.24089e-05	0.0109356
Pdcl3	865.796	0.210568	0.0500457	4.20752	2.58193e-05	0.0118586
Bst2	1876.54	0.319307	0.0767492	4.16039	3.17703e-05	0.0128106
Srgn	517.147	0.293857	0.0706297	4.16053	3.17504e-05	0.0128106
Hist1h2ab	361.753	-0.590375	0.142156	-4.153	3.2814e-05	0.0128106
Ms4a6c	901.903	0.398669	0.0969779	4.11092	3.94087e-05	0.0141892
Gcnt1	267.178	-0.310527	0.0755982	-4.1076	3.99798e-05	0.0141892
Ms4a6b	1163.34	0.245393	0.0601756	4.07795	4.54341e-05	0.0154239
Lrrc25	361.239	0.278056	0.0684674	4.06115	4.88318e-05	0.0158866
Blvrb	879.122	0.341091	0.0855802	3.98563	6.73018e-05	0.0210197
Hist1h2ae	1427.41	-0.552639	0.139972	-3.9482	7.87396e-05	0.0236461
Slc25a11	707.68	0.227164	0.0588367	3.86091	0.000112963	0.0326673
Gm8186	79.0857	-1.19637	0.311044	-3.84629	0.00011992	0.0334405
Spaca9	81.4757	0.519225	0.1362	3.81223	0.000137721	0.034688
Nmral1	284.155	0.319507	0.0836643	3.81891	0.00013404	0.034688
Ifi35	264.316	0.316706	0.0827746	3.82613	0.000130174	0.034688
Hist1h2ap	1812.85	-1.52866	0.403557	-3.78798	0.000151878	0.0370583
Hint2	299.086	0.285501	0.0756863	3.77217	0.000161835	0.037165
Hebp1	446.798	0.259791	0.0688562	3.77296	0.000161325	0.037165
Clec12a	65.0243	0.832931	0.221947	3.75283	0.00017485	0.0384841
Mef2a	1073.49	-0.206736	0.0551422	-3.74915	0.000177437	0.0384841
Hist1h2bj	218.906	-0.529777	0.142265	-3.72388	0.000196182	0.0413996
Rtp4	188.169	0.715078	0.197023	3.62941	0.000284072	0.0462091
Xaf1	126.128	0.501583	0.136949	3.66254	0.000249722	0.0462091
Cox19	345.803	0.275251	0.0748503	3.67736	0.00023566	0.0462091
Acaa1a	584.183	0.25923	0.0712135	3.64018	0.000272452	0.0462091
Gamt	373.184	0.254734	0.0700245	3.63778	0.000274995	0.0462091
Rnaset2b	496.833	0.251732	0.068483	3.67583	0.00023708	0.0462091
Ccdc124	616.499	0.235072	0.0644784	3.64575	0.000266615	0.0462091
Sat1	3685.13	0.201017	0.0553779	3.62991	0.00028352	0.0462091
Glul	2029.31	0.17865	0.0489854	3.647	0.000265315	0.0462091
Tmem123	344.526	-0.270376	0.0743279	-3.63761	0.000275181	0.0462091
Rpl27-ps3	119.525	-0.616799	0.169259	-3.6441	0.000268325	0.0462091
Phf11b	80.297	0.573065	0.159123	3.60138	0.000316528	0.0504377
Ms4a6d	861.056	0.235205	0.0657999	3.57454	0.00035084	0.0538876
Zwint	644.219	0.212613	0.0595787	3.56861	0.000358882	0.0538876
Nudcd3	328.189	-0.270222	0.0756726	-3.57093	0.000355715	0.0538876
Kxd1	393.513	0.245316	0.0690737	3.55151	0.000383024	0.0564274
Glrx	366.056	0.290619	0.0820727	3.54099	0.000398623	0.057638
Fam96b	641.372	0.198349	0.0562646	3.52529	0.000423027	0.0600544
Ccl12	575.119	0.375086	0.107057	3.5036	0.000459006	0.0639986
Pigp	211.596	0.287969	0.0823351	3.49752	0.000469607	0.064328
Iqgap2	86.3033	0.516975	0.148554	3.48004	0.00050134	0.0643667
Ehd4	1435.01	0.184963	0.0529653	3.49216	0.000479126	0.0643667
Fbxl20	83.3514	-0.437189	0.125657	-3.47923	0.000502865	0.0643667
Hist1h3e	270.384	-0.462951	0.132946	-3.48224	0.000497234	0.0643667
Nfkbib	173.441	0.335802	0.0969969	3.46198	0.00053621	0.0657227
Capns1	1192.61	0.207274	0.0598673	3.46223	0.000535721	0.0657227
Rab8b	759.066	-0.207394	0.0599278	-3.46073	0.00053871	0.0657227
March2	233.926	0.286678	0.0831115	3.44932	0.000562003	0.0675096
Fam213b	845.087	0.25342	0.0735631	3.44493	0.000571208	0.0675756
Gtf2f1	405.947	0.20714	0.0602538	3.4378	0.000586467	0.068071
Laptm4a	1354.51	0.144871	0.0421765	3.43487	0.000592831	0.068071
Mrps7	592.369	0.213934	0.0625062	3.4226	0.000620253	0.0689672
Pag1	356.623	-0.401583	0.117337	-3.42249	0.000620513	0.0689672
Gm10076	1062.51	-2.07154	0.605785	-3.4196	0.000627136	0.0689672
Stag1	514.443	-0.197563	0.0580121	-3.40555	0.000660304	0.0715602
Dennd6a	224.205	-0.291594	0.0857134	-3.40196	0.000669044	0.0715602
Mndal	89.496	0.918478	0.271746	3.37991	0.000725086	0.0754863
Cnot3	443.528	-0.241742	0.0714469	-3.38352	0.00071562	0.0754863
Prpf4b	1073.37	-0.164359	0.0487362	-3.37243	0.000745085	0.0755535
Hira	120.246	-0.346135	0.102629	-3.37267	0.00074444	0.0755535
Ckb	7033.05	0.198933	0.0592361	3.35831	0.000784213	0.0785018
Ehd1	248.302	0.333315	0.099396	3.3534	0.000798257	0.0787461
Ap1s1	619.138	0.221937	0.0665738	3.33371	0.000856971	0.0787461
Trappc2l	914.669	0.178853	0.053646	3.33395	0.00085623	0.0787461
Ctsa	2174.72	0.17644	0.0528607	3.33784	0.00084433	0.0787461
Cbx3	1694.8	-0.201435	0.060344	-3.33811	0.000843502	0.0787461
Sod1	640.347	-0.232553	0.0697601	-3.33362	0.000857251	0.0787461
Hist1h3f	99.3024	-0.529505	0.158644	-3.33769	0.000844775	0.0787461
Nt5dc2	563.556	0.232695	0.0701264	3.31823	0.000905912	0.0799749
Il6st	299.677	-0.23743	0.0715505	-3.31835	0.000905501	0.0799749
Slc4a7	277.622	-0.249506	0.0750829	-3.32308	0.000890304	0.0799749
Usp50	245.597	-0.266886	0.0804727	-3.31648	0.0009116	0.0799749
Tjp1	251.202	-0.286745	0.086969	-3.2971	0.000976898	0.0847513
Hacd4	684.647	0.220889	0.0675009	3.2724	0.0010664	0.084964
Phpt1	324.582	0.217354	0.0663029	3.27821	0.00104469	0.084964
Aldh2	1432.43	0.197214	0.0602475	3.27339	0.00106265	0.084964
Atp5c1	2533	0.174548	0.0530285	3.29158	0.000996252	0.084964
Copb2	751.684	0.171079	0.0522371	3.27505	0.00105644	0.084964
P2ry6	1568.91	0.168819	0.0513418	3.28813	0.00100854	0.084964
Ikzf1	643.143	-0.23025	0.0701483	-3.28234	0.00102951	0.084964
Entpd6	164.055	-0.330296	0.100491	-3.28681	0.0010133	0.084964
Taf1d	1046.82	-0.217653	0.0665884	-3.26863	0.00108068	0.0849643
Odf2	238.006	-0.260301	0.0796837	-3.26668	0.00108817	0.0849643
Stoml2	487.203	0.21032	0.0644549	3.26307	0.00110214	0.0852029
Sp100	78.914	0.656342	0.201667	3.25459	0.00113558	0.0852559
Rpn1	1343.97	-0.178731	0.0548909	-3.25611	0.00112951	0.0852559
Tbc1d5	190.78	-0.298256	0.0915908	-3.2564	0.00112836	0.0852559
Bmp2k	1364.12	-0.137029	0.0421851	-3.24829	0.00116103	0.0857451
Cbfb	349.17	-0.222043	0.0683728	-3.24754	0.00116406	0.0857451
Plin2	1986.87	0.211086	0.0654209	3.22659	0.00125275	0.0913546
Lamtor1	1852.2	0.156785	0.0486687	3.22148	0.00127531	0.0913546
Snx24	196.046	-0.377678	0.117194	-3.22269	0.00126995	0.0913546
Snhg9	242.927	-0.355521	0.110564	-3.21551	0.00130213	0.0924279
Tmbim4	720.233	0.183127	0.057038	3.21062	0.00132449	0.0929372
Ncln	406.137	-0.194272	0.0605444	-3.20875	0.00133311	0.0929372
A630089N07Rik	110.463	-0.379184	0.118452	-3.20116	0.00136878	0.0945788
Nubp1	445.95	0.195045	0.0609951	3.19772	0.00138517	0.0948717
Galnt10	152.241	-0.301718	0.0944436	-3.19469	0.0013998	0.0950402
Ifi207	189.802	0.693157	0.21773	3.18356	0.00145477	0.0973416
Srebf2	117.802	-0.346646	0.108912	-3.18279	0.00145863	0.0973416
Slc9a9	176.875	-0.300347	0.0945339	-3.17714	0.00148735	0.098417
Rnaset2a	727.697	0.251631	0.0794665	3.1665	0.00154284	0.0994096
Abi3	745.741	0.187612	0.0592042	3.1689	0.00153019	0.0994096
Hyou1	257.422	-0.271889	0.0858685	-3.16635	0.00154366	0.0994096
mt-Atp8	713.055	-0.460613	0.145554	-3.16454	0.00155328	0.0994096
