# Supplementary material for: Fetal brain response to maternal inflammation requires microglia
Source: Development. 2024 May 22;151(10):dev202252. doi: 10.1242/dev.202252 (PMC11190434; doi:10.1242/dev.202252)
Supplement: Table S4. — List of genes differentially expressed in microglia at E15.5 after maternal immune activation [file develop-151-202252-TableS4.xlsx]

## Sheet: Maturing
gene	baseMean	log2FoldChange	lfcSE	stat	pvalue	padj
Hba-a1	2561.76	-4.04333	0.809736	-4.9934	5.93262e-07	0.000598008
Itgb1	3046.19	-0.223621	0.0470811	-4.74969	2.03726e-06	0.00102678
Hba-a2	2012.93	-3.84291	0.842573	-4.56092	5.093e-06	0.00171125
Serinc3	10258	0.185813	0.0421437	4.40903	1.03832e-05	0.00209326
Hbb-bs	5229.97	-3.58674	0.812796	-4.41284	1.02022e-05	0.00209326
Hnrnpa0	2420.88	-0.203779	0.0470003	-4.3357	1.45297e-05	0.00244099
Hbb-bt	1893.4	-3.54721	0.896456	-3.95692	7.59208e-05	0.0109326
AC149090.1	2114.9	0.390519	0.100242	3.89577	9.78866e-05	0.0116533
Mpeg1	5493.19	-0.146624	0.0377803	-3.88095	0.000104048	0.0116533
Psme2	1490.24	-0.253598	0.0659819	-3.84345	0.000121315	0.0122286
Psma7	1973.37	-0.244893	0.0650907	-3.76234	0.000168334	0.0154255
Hsp90b1	8814.89	-0.175982	0.0474148	-3.71155	0.000205993	0.0159724
Ybx1	6088.62	-0.290614	0.0780669	-3.72263	0.00019716	0.0159724
Golm1	3381.27	-0.182447	0.049427	-3.69125	0.000223157	0.0160673
Cd53	3540.5	0.251498	0.0690665	3.64138	0.000271178	0.0160793
Calm2	5951.6	0.178772	0.0488721	3.65795	0.000254243	0.0160793
Cd52	3413.22	-0.402592	0.110205	-3.65311	0.000259087	0.0160793
Pdia3	6095.13	-0.227372	0.0636644	-3.57141	0.000355067	0.0198837
Hsp90ab1	18029	-0.145861	0.0412438	-3.53655	0.000405387	0.0215068
Btg1	1468.52	0.3275	0.0958367	3.41727	0.000632526	0.0309766
Plin2	1522.3	0.175436	0.0514203	3.4118	0.000645346	0.0309766
Cfh	4281.43	-0.175287	0.052379	-3.34652	0.000818321	0.037494
Hdlbp	1301.67	-0.231605	0.0695588	-3.32963	0.000869623	0.0379119
Thrap3	1211.99	-0.23321	0.0702604	-3.31923	0.000902665	0.0379119
Nmt1	1890.98	0.17284	0.0526257	3.28433	0.00102225	0.0408365
Nsa2	3366.24	0.151505	0.0462966	3.27249	0.00106606	0.0408365
H2afy	1938.04	-0.157055	0.0480995	-3.26521	0.00109384	0.0408365
Mlec	1781.91	-0.138597	0.0431897	-3.20902	0.00133187	0.0479472
Adam10	1905.65	-0.192512	0.0607689	-3.16794	0.00153523	0.0533626
Srsf5	1533.15	0.242412	0.0779498	3.10985	0.00187181	0.059075
Pdia6	2802.43	-0.187447	0.0602863	-3.10929	0.0018754	0.059075
Calr	6393.61	-0.216773	0.0694879	-3.11958	0.00181111	0.059075
Cryba4	3198.61	-0.186582	0.0607877	-3.0694	0.00214488	0.0655163
Psmb2	1562.58	-0.160025	0.0528271	-3.02922	0.00245186	0.0663224
Cdk4	1349.37	-0.168717	0.0558055	-3.02331	0.00250025	0.0663224
Sf3b2	2001.15	-0.203109	0.0665028	-3.05414	0.00225703	0.0663224
Myl6	5455.46	-0.22548	0.0744491	-3.02864	0.00245656	0.0663224
Hnrnpu	3144.9	-0.254355	0.0837181	-3.03824	0.00237968	0.0663224
Picalm	3746.9	0.165973	0.0554271	2.99443	0.00274956	0.0710656
Rps27	11542.5	0.226833	0.076753	2.95536	0.00312304	0.0738418
Ubc	3545.8	0.126841	0.0429574	2.95271	0.00315	0.0738418
Canx	4008.51	-0.118172	0.0399539	-2.9577	0.00309944	0.0738418
Hnrnpa2b1	5912.96	-0.134953	0.0453982	-2.97264	0.00295246	0.0738418
Hspa5	5176.76	-0.149196	0.0507034	-2.94253	0.00325537	0.0745776
Cap1	1474.28	-0.227419	0.0779643	-2.91697	0.00353451	0.079173
Gnai2	9082.13	-0.126918	0.0436883	-2.90507	0.00367167	0.0802357
Cox5b	2452.51	-0.194551	0.067105	-2.8992	0.00374115	0.0802357
Atp5g3	1535.16	-0.18369	0.0638568	-2.8766	0.00401989	0.0844178
Sft2d1	1646.98	0.319833	0.11158	2.8664	0.00415166	0.0854056
Lcp1	2306.19	-0.168904	0.0592441	-2.85099	0.00435835	0.0878644
Gm42418	32739.2	0.586748	0.207911	2.82212	0.00477075	0.0942924
Syngr2	1678.38	0.255892	0.0908781	2.81578	0.00486594	0.0943021
Psma3	1723.83	-0.124565	0.0443606	-2.80801	0.00498491	0.0943021
Os9	1326.58	-0.157145	0.0561241	-2.79996	0.00511082	0.0943021
Aldh2	1536.24	-0.17697	0.0635152	-2.78627	0.00533185	0.0943021
Rpl23a	8101.27	-0.235313	0.0846216	-2.78077	0.00542305	0.0943021
Emp3	1835.02	-0.246977	0.0888221	-2.78058	0.00542611	0.0943021
Cotl1	3782.97	-0.310045	0.110948	-2.7945	0.00519801	0.0943021
Prrc2c	2054.09	-0.139038	0.0502193	-2.76862	0.00562938	0.0961766
Tpp1	2544	0.245004	0.088703	2.76207	0.0057436	0.0963957
Prelid1	1647.69	-0.185326	0.0672203	-2.757	0.00583347	0.0963957
P4hb	1232.94	-0.14852	0.0540387	-2.7484	0.00598873	0.0973652

## Sheet: Immature
gene	baseMean	log2FoldChange	lfcSE	stat	pvalue	padj
Gm42418	5188.18	0.631597	0.102319	6.17281	6.70879e-10	8.92269e-07
Nrm	220.668	0.393144	0.093507	4.20444	2.61735e-05	0.0174054
AC149090.1	214.252	0.50527	0.124143	4.07006	4.70018e-05	0.0208375
Tubb5	3036.06	0.187989	0.0470392	3.99644	6.4302e-05	0.0213804
Pdia3	1072.62	-0.257496	0.0659383	-3.9051	9.4185e-05	0.0250532
Nrros	230.456	0.366872	0.100236	3.66009	0.000252129	0.0384513
Apoe	10584.7	0.331893	0.0890087	3.72877	0.000192417	0.0384513
Srsf5	279.957	0.288943	0.0777775	3.715	0.000203205	0.0384513
Itgb1	584.702	-0.2653	0.072645	-3.65201	0.000260197	0.0384513
Hist1h3c	276.007	-0.39794	0.110345	-3.60631	0.000310584	0.0413077
Srsf2	535.284	0.258784	0.0736261	3.51485	0.000440006	0.0532007
Hnrnpa0	603.685	-0.211743	0.0614944	-3.4433	0.00057467	0.0636926
Rrm2	246.543	0.412724	0.126566	3.26095	0.00111038	0.0961189
Sft2d1	265.715	0.362986	0.112755	3.21925	0.00128528	0.0961189
mt-Cytb	5847.61	0.253979	0.0792991	3.2028	0.00136098	0.0961189
mt-Nd4	3555.55	0.189509	0.0576437	3.28759	0.0010105	0.0961189
B2m	1737.97	0.150938	0.0470656	3.20697	0.00134141	0.0961189
Prrc2c	479.723	-0.227838	0.071194	-3.20024	0.00137313	0.0961189
Thrap3	304.493	-0.296825	0.0925541	-3.20705	0.00134105	0.0961189
Ptprc	332.902	-0.268101	0.0843354	-3.17898	0.00147793	0.0982821

## Sheet: Ms4a7
gene	baseMean	log2FoldChange	lfcSE	stat	pvalue	padj
Gpnmb	5.40762	4.28658	0.871353	4.91946	8.6783e-07	0.0138844
Gm42418	4641.97	0.583487	0.123792	4.71346	2.43545e-06	0.0194824

## Sheet: Spp1
gene	baseMean	log2FoldChange	lfcSE	stat	pvalue	padj
Lgals1	144.904	-0.805523	0.147541	-5.45965	4.77066e-08	0.0007468
Ifitm2	59.996	-0.891361	0.182609	-4.88126	1.05411e-06	0.00825053
Gm42418	2673.64	0.614875	0.140875	4.36469	1.273e-05	0.0664253

## Sheet: Hmox1
gene	baseMean	log2FoldChange	lfcSE	stat	pvalue	padj
Gm31410	1.18953	-18.9138	3.09735	-6.10647	1.0186e-09	1.506e-05
Egr1	7.94062	3.39191	0.767153	4.42143	9.80497e-06	0.0724832

## Sheet: Irf7
gene	baseMean	log2FoldChange	lfcSE	stat	pvalue	padj
Ube2c	14.9394	-3.08558	0.570067	-5.41267	6.20924e-08	0.000389989
Rasgrp1	0.135681	-15.8706	3.10167	-5.1168	3.10771e-07	0.000389989
Bspry	0.135681	-15.8706	3.10167	-5.1168	3.10771e-07	0.000389989
Clec4n	0.135681	-15.8706	3.10167	-5.1168	3.10771e-07	0.000389989
Tarm1	0.135681	-15.8706	3.10167	-5.1168	3.10771e-07	0.000389989
Tmem231	0.135681	-15.8706	3.10167	-5.1168	3.10771e-07	0.000389989
Nos2	0.135681	-15.8706	3.10167	-5.1168	3.10771e-07	0.000389989
Slfn4	0.135681	-15.8706	3.10167	-5.1168	3.10771e-07	0.000389989
Gpr141	0.135681	-15.8706	3.10167	-5.1168	3.10771e-07	0.000389989
Gm31834	0.135681	-15.8706	3.10167	-5.1168	3.10771e-07	0.000389989
Col11a2	0.135681	-15.8706	3.10167	-5.1168	3.10771e-07	0.000389989
Ccnd1	65.9432	0.97576	0.206817	4.71799	2.38191e-06	0.00273999
Phf11d	66.3895	0.952042	0.205806	4.62593	3.72927e-06	0.00395991
Phf11b	95.4691	0.822467	0.179769	4.57513	4.75924e-06	0.00469261
Tubb4b	18.7171	-1.4177	0.337896	-4.19567	2.72061e-05	0.0250368
Ifi211	40.8772	1.142	0.286288	3.98898	6.63588e-05	0.057251
Clec4a1	9.90175	1.7938	0.458971	3.90831	9.29437e-05	0.0754703
Ccnb2	5.21293	-2.75414	0.711527	-3.87075	0.000108503	0.0832098
Gm42418	829.804	0.746139	0.193611	3.85379	0.000116302	0.0844963
Fcgr4	88.331	0.936186	0.244617	3.82716	0.000129633	0.0894724
Trib1	14.6006	1.4306	0.376692	3.79779	0.00014599	0.0943212
Ran	76.2415	-0.654486	0.172663	-3.79053	0.000150324	0.0943212

## Sheet: All
gene	baseMean	log2FoldChange	lfcSE	stat	pvalue	padj
Hba-a1	2747.46	-4.13146	0.730788	-5.65343	1.5728e-08	7.98825e-05
Hbb-bs	5498.65	-3.64554	0.6783	-5.37452	7.6785e-08	0.000194996
Hba-a2	2163.66	-3.88847	0.767932	-5.06356	4.11499e-07	0.000696668
Arl6ip1	10430.8	-0.236421	0.0505537	-4.67663	2.9163e-06	0.00370297
Hnrnpa0	4058.28	-0.231473	0.0515828	-4.48741	7.20956e-06	0.00610289
Hbb-bt	1965.17	-3.60732	0.79966	-4.51106	6.45032e-06	0.00610289
Hnrnpa2b1	10154.2	-0.191031	0.0451801	-4.22821	2.35562e-05	0.0170917
Gm42418	50588.5	0.619348	0.148082	4.18247	2.88355e-05	0.0174218
Itgb1	4800.97	-0.221334	0.0531166	-4.16694	3.08716e-05	0.0174218
Serinc3	15515.7	0.151967	0.0377721	4.02325	5.74011e-05	0.0224262
Hsp90ab1	30505.1	-0.127376	0.0316459	-4.02505	5.69633e-05	0.0224262
Psme2	2608.37	-0.224691	0.0557598	-4.02962	5.5868e-05	0.0224262
Zfp106	1095.28	-0.236817	0.0584088	-4.05447	5.0248e-05	0.0224262
AC149090.1	2975.94	0.47688	0.119782	3.98122	6.85617e-05	0.0230406
Psmb2	2816.62	-0.168078	0.042362	-3.96766	7.25831e-05	0.0230406
Mapkap1	581.029	-0.232339	0.0583225	-3.98368	6.78548e-05	0.0230406
Mpp1	769.048	-0.218556	0.0562558	-3.88503	0.000102316	0.0305683
Scamp5	587.864	0.26342	0.0693578	3.79798	0.000145881	0.0370465
Psma7	3475.14	-0.22966	0.0602701	-3.81052	0.000138676	0.0370465
Ybx1	11366.4	-0.273384	0.0717729	-3.80901	0.000139524	0.0370465
Rwdd1	1379.31	-0.186619	0.049782	-3.74873	0.000177733	0.0429861
Kmt5a	977.691	-0.225546	0.0603698	-3.73607	0.000186921	0.0431533
Ankle2	638.835	-0.22334	0.0600823	-3.71723	0.000201416	0.044478
Klf2	1205.01	0.322769	0.087468	3.69014	0.000224134	0.0464876
Diaph2	1217.29	-0.235714	0.0639682	-3.68487	0.000228823	0.0464876
Leng8	590.966	0.26553	0.0732256	3.62619	0.000287637	0.0561889
Bach2	336.612	0.339581	0.0957331	3.54716	0.000389405	0.0707627
Gpr146	596.555	0.310388	0.087515	3.54669	0.000390107	0.0707627
Cd52	6343.03	-0.399327	0.113055	-3.53215	0.0004122	0.0721919
Cdipt	585.236	0.207472	0.0590222	3.51515	0.000439511	0.0744092
Gm11808	1191.58	0.24424	0.0698609	3.49609	0.000472128	0.0773528
Eif2ak2	726.363	-0.310759	0.089414	-3.47551	0.000509882	0.0809278
Chmp1b	395.148	0.268795	0.0784745	3.42525	0.000614224	0.0891327
Cd53	5383.15	0.253164	0.0738537	3.42792	0.000608233	0.0891327
Mat2a	1627.17	0.191164	0.0555989	3.43826	0.000585464	0.0891327
Zcchc9	550.144	0.217915	0.0641461	3.39717	0.000680864	0.0930695
Nudt4	735.216	-0.260597	0.0768142	-3.39256	0.000692432	0.0930695
Dnajc10	392.783	-0.271754	0.0801392	-3.39102	0.000696326	0.0930695
Prdx4	1449.49	-0.324852	0.0960403	-3.38246	0.000718401	0.0935579
Eif4a2	1344.72	0.269083	0.0822532	3.2714	0.00107015	0.0971208
Khk	650.246	0.249271	0.0759537	3.28189	0.00103115	0.0971208
Srsf5	2433.64	0.234235	0.0700508	3.34379	0.000826417	0.0971208
Picalm	5570.38	0.147387	0.0451484	3.26449	0.00109661	0.0971208
Canx	6604.32	-0.11333	0.0340545	-3.3279	0.000875034	0.0971208
Mlec	2877.58	-0.150509	0.0457909	-3.28688	0.00101302	0.0971208
Prrc2c	3468.22	-0.164468	0.0495131	-3.32171	0.000894669	0.0971208
Spire1	1037.78	-0.168622	0.0506737	-3.32761	0.00087593	0.0971208
Copb1	1287	-0.178927	0.0539866	-3.31429	0.000918777	0.0971208
Slc38a10	793.244	-0.180513	0.0546603	-3.30246	0.000958423	0.0971208
Vps36	762.131	-0.187508	0.0571464	-3.28118	0.00103373	0.0971208
Golm1	5216.49	-0.200167	0.0611771	-3.27193	0.00106815	0.0971208
Cox5b	4382.47	-0.201063	0.0610688	-3.2924	0.00099335	0.0971208
Nans	719.212	-0.214455	0.0646283	-3.31829	0.000905705	0.0971208
Wdr48	316.486	-0.250264	0.0753321	-3.32215	0.000893281	0.0971208
Thrap3	2039.65	-0.286864	0.0879603	-3.26129	0.00110908	0.0971208
Nmral1	381.88	-0.356365	0.106073	-3.35963	0.000780475	0.0971208
Crybg3	364.859	-0.378378	0.11524	-3.2834	0.00102562	0.0971208
Gm47283	431.882	-0.693529	0.212175	-3.26866	0.00108059	0.0971208
Nmt1	2985.08	0.180283	0.0553653	3.25624	0.001129	0.0971898
