# Supplementary material for: Fetal brain response to maternal inflammation requires microglia
Source: Development. 2024 May 22;151(10):dev202252. doi: 10.1242/dev.202252 (PMC11190434; doi:10.1242/dev.202252)
Supplement: Table S5. — List of genes differentially expressed in microglia at P14 after maternal immune activation [file develop-151-202252-TableS5.xlsx]

## Sheet: Homeostatic
gene	baseMean	log2FoldChange	lfcSE	stat	pvalue	padj
Lars2	1058.49	-0.542741	0.0877057	-6.1882	6.08543e-10	2.06479e-06
AC149090.1	4070.02	-0.28974	0.0498362	-5.81384	6.10571e-09	1.03583e-05
Bhlhe41	1449.81	-0.420079	0.0787345	-5.33539	9.53419e-08	0.000107832
mt-Nd4l	1581.48	0.298284	0.0578304	5.15791	2.49723e-07	0.000211828
Plek	2800.27	-0.322043	0.0659882	-4.88031	1.05921e-06	0.000718778
Plxdc2	8406.23	-0.238487	0.0518877	-4.59621	4.30253e-06	0.00243308
mt-Co1	21169.1	0.193306	0.0426783	4.52938	5.91574e-06	0.00286744
Sesn1	815.317	0.416763	0.100837	4.13303	3.58005e-05	0.0151839
Bbip1	701.33	-0.3884	0.0961487	-4.03958	5.35481e-05	0.0201876
Fam46a	888.5	0.330798	0.0834772	3.96273	7.40973e-05	0.0251412
Zfp36l1	4502.75	0.207079	0.0532287	3.89036	0.000100097	0.0261254
Rab8b	1784.12	-0.232911	0.0596234	-3.90637	9.36945e-05	0.0261254
Hk2	3203.84	-0.236504	0.0606788	-3.89763	9.71382e-05	0.0261254
Il10ra	1645.17	0.216932	0.0585303	3.70632	0.000210289	0.050965
Tbca	1514.66	-0.312398	0.0874744	-3.57131	0.000355198	0.0803457
Elk3	1745.34	-0.22177	0.0626839	-3.53791	0.000403313	0.0804965
Aaed1	757.414	-0.352921	0.0995114	-3.54654	0.000390332	0.0804965
Il17ra	487.333	-0.318278	0.0912313	-3.48869	0.000485393	0.0914967
Irf2bpl	1357.55	-0.25585	0.0741235	-3.45167	0.000557131	0.0994919

## Sheet: ApoE
gene	baseMean	log2FoldChange	lfcSE	stat	pvalue	padj
Rhox5	2.47729	16.5643	3.46278	4.78354	1.72235e-06	0.0216579
Ubb	2149.9	0.389597	0.0830113	4.69331	2.68825e-06	0.0216579

## Sheet: Inflammatory
gene	baseMean	log2FoldChange	lfcSE	stat	pvalue	padj
Gm42418	4607.09	-0.468711	0.0679989	-6.89293	5.46566e-12	8.35863e-08
Mmp12	2.21293	17.4619	3.4596	5.04736	4.47956e-07	0.00342529

## Sheet: All
gene	baseMean	log2FoldChange	lfcSE	stat	pvalue	padj
Lars2	1369.65	-0.517228	0.0814466	-6.35052	2.14584e-10	3.21275e-06
Slc6a13	0.99928	-21.2651	3.47378	-6.1216	9.26376e-10	6.93485e-06
Bhlhe41	1913.54	-0.410426	0.0722509	-5.68057	1.34249e-08	6.69991e-05
mt-Nd4l	2150.38	0.284539	0.0520289	5.46887	4.52918e-08	0.000121494
AC149090.1	5301.36	-0.269782	0.0494465	-5.45603	4.86885e-08	0.000121494
Gm26526	188.94	-0.795909	0.145033	-5.48779	4.06991e-08	0.000121494
Plek	3893.89	-0.288895	0.0613553	-4.70856	2.49476e-06	0.00533593
Gm43221	50.2922	-1.50104	0.328851	-4.56448	5.00738e-06	0.00937132
Plxdc2	10832.6	-0.220246	0.0493047	-4.46704	7.9309e-06	0.0131935
Sesn1	1018.94	0.421284	0.0949416	4.43729	9.10974e-06	0.0136391
Fam46a	1148.01	0.324596	0.0738125	4.39757	1.09468e-05	0.0148996
Hes1	196.89	-0.586646	0.140859	-4.16477	3.1167e-05	0.038886
mt-Co1	28171	0.177767	0.0432945	4.10599	4.02584e-05	0.0463653
Hk2	4242.22	-0.232573	0.057806	-4.02333	5.73802e-05	0.061364
Zfp36l1	5635.76	0.20111	0.0504064	3.98977	6.61382e-05	0.0660148
Adrm1	703.328	0.369782	0.0936424	3.94888	7.85182e-05	0.0691515
Golga2	471.919	-0.471082	0.11901	-3.95836	7.54674e-05	0.0691515
Elk3	2299.05	-0.233023	0.0594325	-3.9208	8.82566e-05	0.0734099
Gm26510	136.18	0.684425	0.176443	3.87901	0.000104882	0.0826467
Slc15a3	2112.33	-0.267355	0.0696884	-3.83644	0.000124832	0.0934489
Anks1	382.29	-0.378681	0.0993761	-3.81059	0.000138637	0.0988418
